# Supplementary material for: Embryos of an Antarctic zooplankton require anoxia for dormancy, are permeable to lipophilic chemicals, and reside in sediments containing PCBs
Source: Sci Rep. 2018 Nov 2;8:16258. doi: 10.1038/s41598-018-34689-w (PMC6214904; doi:10.1038/s41598-018-34689-w)
Supplement: Supplementary file 2 — Supplementary Table S1 [file 41598_2018_34689_MOESM2_ESM.xlsx]

## Sheet: Figure 2
Figure 2a					Figure 2b
Time (Days)	Replicate	Treatment	Successful Hatch (%)		Time (Days)	Treatment	Successful Hatch (%)
0	1	0.35‰	0		0	0.035‰ Light	0
0.5	1	0.35‰	0		0.5	0.035‰ Light	0.729927
1	1	0.35‰	0		1	0.035‰ Light	0.729927
1.5	1	0.35‰	0		1.5	0.035‰ Light	0.729927
2	1	0.35‰	0.775194		2	0.035‰ Light	0.729927
2.5	1	0.35‰	0.775194		2.5	0.035‰ Light	2.18978
3	1	0.35‰	0.775194		3	0.035‰ Light	2.18978
3.5	1	0.35‰	0.775194		3.5	0.035‰ Light	2.18978
4	1	0.35‰	0.775194		4	0.035‰ Light	2.18978
4.5	1	0.35‰	0.775194		4.5	0.035‰ Light	2.18978
5	1	0.35‰	0.775194		5	0.035‰ Light	2.18978
5.5	1	0.35‰	0.775194		5.5	0.035‰ Light	2.18978
6	1	0.35‰	0.775194		6	0.035‰ Light	2.18978
6.5	1	0.35‰	0.775194		6.5	0.035‰ Light	2.18978
7	1	0.35‰	0.775194		7	0.035‰ Light	2.18978
7.5	1	0.35‰	0.775194		7.5	0.035‰ Light	2.18978
8	1	0.35‰	0.775194		8	0.035‰ Light	2.91971
8.5	1	0.35‰	0.775194		8.5	0.035‰ Light	2.91971
9	1	0.35‰	0.775194		9	0.035‰ Light	2.91971
9.5	1	0.35‰	0.775194		9.5	0.035‰ Light	2.91971
10	1	0.35‰	0.775194		10	0.035‰ Light	2.91971
10.5	1	0.35‰	1.55039		10.5	0.035‰ Light	2.91971
11	1	0.35‰	1.55039		11	0.035‰ Light	2.91971
11.5	1	0.35‰	1.55039		11.5	0.035‰ Light	2.91971
12	1	0.35‰	1.55039		12	0.035‰ Light	2.91971
12.5	1	0.35‰	1.55039		12.5	0.035‰ Light	2.91971
13	1	0.35‰	1.55039		13	0.035‰ Light	2.91971
13.5	1	0.35‰	1.55039		13.5	0.035‰ Light	2.91971
14	1	0.35‰	1.55039		14	0.035‰ Light	2.91971
14.5	1	0.35‰	1.55039		14.5	0.035‰ Light	2.91971
15	1	0.35‰	1.55039		15	0.035‰ Light	2.91971
15.5	1	0.35‰	1.55039		15.5	0.035‰ Light	2.91971
16	1	0.35‰	1.55039		16	0.035‰ Light	2.91971
16.5	1	0.35‰	1.55039		16.5	0.035‰ Light	2.91971
17	1	0.35‰	1.55039		17	0.035‰ Light	2.91971
17.5	1	0.35‰	1.55039		17.5	0.035‰ Light	2.91971
18	1	0.35‰	3.10078		18	0.035‰ Light	2.91971
18.5	1	0.35‰	3.87597		18.5	0.035‰ Light	2.91971
19	1	0.35‰	3.87597		19	0.035‰ Light	2.91971
19.5	1	0.35‰	4.65116		19.5	0.035‰ Light	3.64964
20	1	0.35‰	4.65116		20	0.035‰ Light	3.64964
20.5	1	0.35‰	6.20155		20.5	0.035‰ Light	3.64964
21	1	0.35‰	9.30233		21	0.035‰ Light	3.64964
21.5	1	0.35‰	9.30233		21.5	0.035‰ Light	4.37956
22	1	0.35‰	11.6279		22	0.035‰ Light	5.10949
22.5	1	0.35‰	11.6279		22.5	0.035‰ Light	5.10949
23	1	0.35‰	16.2791		23	0.035‰ Light	5.83942
23.5	1	0.35‰	18.6047		23.5	0.035‰ Light	6.56934
24	1	0.35‰	20.155		24	0.035‰ Light	6.56934
24.5	1	0.35‰	23.2558		24.5	0.035‰ Light	8.0292
25	1	0.35‰	27.907		25	0.035‰ Light	9.48905
25.5	1	0.35‰	27.907		25.5	0.035‰ Light	12.4088
26	1	0.35‰	29.4574		26	0.035‰ Light	12.4088
26.5	1	0.35‰	31.0078		26.5	0.035‰ Light	13.1387
27	1	0.35‰	33.3333		27	0.035‰ Light	13.8686
27.5	1	0.35‰	34.1085		27.5	0.035‰ Light	15.3285
28	1	0.35‰	35.6589		28	0.035‰ Light	15.3285
28.5	1	0.35‰	37.9845		28.5	0.035‰ Light	16.0584
29	1	0.35‰	37.9845		29	0.035‰ Light	16.0584
29.5	1	0.35‰	39.5349		29.5	0.035‰ Light	16.7883
30	1	0.35‰	41.8605		30	0.035‰ Light	17.5182
0	2	0.35‰	0		0	0.035‰ Dark	0
0.5	2	0.35‰	0		0.5	0.035‰ Dark	0
1	2	0.35‰	0.75188		1	0.035‰ Dark	0
1.5	2	0.35‰	1.50376		1.5	0.035‰ Dark	0
2	2	0.35‰	2.25564		2	0.035‰ Dark	0
2.5	2	0.35‰	2.25564		2.5	0.035‰ Dark	0
3	2	0.35‰	3.00752		3	0.035‰ Dark	0
3.5	2	0.35‰	3.00752		3.5	0.035‰ Dark	0
4	2	0.35‰	3.00752		4	0.035‰ Dark	0
4.5	2	0.35‰	3.00752		4.5	0.035‰ Dark	0
5	2	0.35‰	3.00752		5	0.035‰ Dark	0
5.5	2	0.35‰	3.00752		5.5	0.035‰ Dark	0
6	2	0.35‰	3.00752		6	0.035‰ Dark	0
6.5	2	0.35‰	3.00752		6.5	0.035‰ Dark	0
7	2	0.35‰	3.00752		7	0.035‰ Dark	0
7.5	2	0.35‰	3.00752		7.5	0.035‰ Dark	0
8	2	0.35‰	3.00752		8	0.035‰ Dark	0
8.5	2	0.35‰	3.00752		8.5	0.035‰ Dark	0
9	2	0.35‰	3.00752		9	0.035‰ Dark	0
9.5	2	0.35‰	3.00752		9.5	0.035‰ Dark	0
10	2	0.35‰	3.00752		10	0.035‰ Dark	0
10.5	2	0.35‰	3.00752		10.5	0.035‰ Dark	0
11	2	0.35‰	3.00752		11	0.035‰ Dark	0
11.5	2	0.35‰	3.00752		11.5	0.035‰ Dark	0.729927
12	2	0.35‰	3.00752		12	0.035‰ Dark	0.729927
12.5	2	0.35‰	3.00752		12.5	0.035‰ Dark	0.729927
13	2	0.35‰	3.00752		13	0.035‰ Dark	0.729927
13.5	2	0.35‰	3.00752		13.5	0.035‰ Dark	0.729927
14	2	0.35‰	3.00752		14	0.035‰ Dark	0.729927
14.5	2	0.35‰	3.00752		14.5	0.035‰ Dark	0.729927
15	2	0.35‰	3.00752		15	0.035‰ Dark	0.729927
15.5	2	0.35‰	3.00752		15.5	0.035‰ Dark	0.729927
16	2	0.35‰	3.7594		16	0.035‰ Dark	0.729927
16.5	2	0.35‰	4.51128		16.5	0.035‰ Dark	0.729927
17	2	0.35‰	5.26316		17	0.035‰ Dark	0.729927
17.5	2	0.35‰	6.76692		17.5	0.035‰ Dark	0.729927
18	2	0.35‰	6.76692		18	0.035‰ Dark	0.729927
18.5	2	0.35‰	6.76692		18.5	0.035‰ Dark	0.729927
19	2	0.35‰	7.5188		19	0.035‰ Dark	0.729927
19.5	2	0.35‰	9.02256		19.5	0.035‰ Dark	0.729927
20	2	0.35‰	10.5263		20	0.035‰ Dark	0.729927
20.5	2	0.35‰	10.5263		20.5	0.035‰ Dark	0.729927
21	2	0.35‰	12.0301		21	0.035‰ Dark	1.45985
21.5	2	0.35‰	13.5338		21.5	0.035‰ Dark	1.45985
22	2	0.35‰	15.7895		22	0.035‰ Dark	2.18978
22.5	2	0.35‰	18.0451		22.5	0.035‰ Dark	3.64964
23	2	0.35‰	19.5489		23	0.035‰ Dark	3.64964
23.5	2	0.35‰	20.3008		23.5	0.035‰ Dark	4.37956
24	2	0.35‰	20.3008		24	0.035‰ Dark	5.10949
24.5	2	0.35‰	21.8045		24.5	0.035‰ Dark	5.10949
25	2	0.35‰	23.3083		25	0.035‰ Dark	5.83942
25.5	2	0.35‰	24.0602		25.5	0.035‰ Dark	5.83942
26	2	0.35‰	24.812		26	0.035‰ Dark	7.29927
26.5	2	0.35‰	26.3158		26.5	0.035‰ Dark	7.29927
27	2	0.35‰	26.3158		27	0.035‰ Dark	8.0292
27.5	2	0.35‰	27.8195		27.5	0.035‰ Dark	8.75912
28	2	0.35‰	28.5714		28	0.035‰ Dark	8.75912
28.5	2	0.35‰	28.5714		28.5	0.035‰ Dark	9.48905
29	2	0.35‰	30.0752		29	0.035‰ Dark	10.9489
29.5	2	0.35‰	30.8271		29.5	0.035‰ Dark	11.6788
30	2	0.35‰	30.8271		30	0.035‰ Dark	11.6788
0	3	0.35‰	0		0	0.35‰ Light	0
0.5	3	0.35‰	0		0.5	0.35‰ Light	0
1	3	0.35‰	0.699301		1	0.35‰ Light	0
1.5	3	0.35‰	1.3986		1.5	0.35‰ Light	0
2	3	0.35‰	2.0979		2	0.35‰ Light	0
2.5	3	0.35‰	2.0979		2.5	0.35‰ Light	0
3	3	0.35‰	2.0979		3	0.35‰ Light	0
3.5	3	0.35‰	2.0979		3.5	0.35‰ Light	0
4	3	0.35‰	2.0979		4	0.35‰ Light	0
4.5	3	0.35‰	2.0979		4.5	0.35‰ Light	0
5	3	0.35‰	2.0979		5	0.35‰ Light	0
5.5	3	0.35‰	2.0979		5.5	0.35‰ Light	0
6	3	0.35‰	2.0979		6	0.35‰ Light	0
6.5	3	0.35‰	2.0979		6.5	0.35‰ Light	0
7	3	0.35‰	2.0979		7	0.35‰ Light	0
7.5	3	0.35‰	2.0979		7.5	0.35‰ Light	0
8	3	0.35‰	2.0979		8	0.35‰ Light	0
8.5	3	0.35‰	2.0979		8.5	0.35‰ Light	0
9	3	0.35‰	2.0979		9	0.35‰ Light	0
9.5	3	0.35‰	2.0979		9.5	0.35‰ Light	0
10	3	0.35‰	2.0979		10	0.35‰ Light	0
10.5	3	0.35‰	2.0979		10.5	0.35‰ Light	0
11	3	0.35‰	2.0979		11	0.35‰ Light	0
11.5	3	0.35‰	2.7972		11.5	0.35‰ Light	0
12	3	0.35‰	2.7972		12	0.35‰ Light	0
12.5	3	0.35‰	2.7972		12.5	0.35‰ Light	0
13	3	0.35‰	2.7972		13	0.35‰ Light	0
13.5	3	0.35‰	2.7972		13.5	0.35‰ Light	0
14	3	0.35‰	2.7972		14	0.35‰ Light	0
14.5	3	0.35‰	2.7972		14.5	0.35‰ Light	0
15	3	0.35‰	2.7972		15	0.35‰ Light	0
15.5	3	0.35‰	2.7972		15.5	0.35‰ Light	0
16	3	0.35‰	3.4965		16	0.35‰ Light	0
16.5	3	0.35‰	3.4965		16.5	0.35‰ Light	0
17	3	0.35‰	4.1958		17	0.35‰ Light	0
17.5	3	0.35‰	4.1958		17.5	0.35‰ Light	0
18	3	0.35‰	6.99301		18	0.35‰ Light	0
18.5	3	0.35‰	7.69231		18.5	0.35‰ Light	0.729927
19	3	0.35‰	7.69231		19	0.35‰ Light	0.729927
19.5	3	0.35‰	10.4895		19.5	0.35‰ Light	0.729927
20	3	0.35‰	14.6853		20	0.35‰ Light	1.45985
20.5	3	0.35‰	17.4825		20.5	0.35‰ Light	1.45985
21	3	0.35‰	18.8811		21	0.35‰ Light	2.18978
21.5	3	0.35‰	20.979		21.5	0.35‰ Light	4.37956
22	3	0.35‰	21.6783		22	0.35‰ Light	4.37956
22.5	3	0.35‰	23.0769		22.5	0.35‰ Light	4.37956
23	3	0.35‰	24.4755		23	0.35‰ Light	5.10949
23.5	3	0.35‰	27.972		23.5	0.35‰ Light	5.10949
24	3	0.35‰	28.6713		24	0.35‰ Light	5.10949
24.5	3	0.35‰	30.0699		24.5	0.35‰ Light	5.83942
25	3	0.35‰	31.4685		25	0.35‰ Light	5.83942
25.5	3	0.35‰	33.5664		25.5	0.35‰ Light	9.48905
26	3	0.35‰	33.5664		26	0.35‰ Light	10.9489
26.5	3	0.35‰	33.5664		26.5	0.35‰ Light	11.6788
27	3	0.35‰	34.2657		27	0.35‰ Light	13.1387
27.5	3	0.35‰	34.2657		27.5	0.35‰ Light	13.1387
28	3	0.35‰	34.2657		28	0.35‰ Light	13.8686
28.5	3	0.35‰	36.3636		28.5	0.35‰ Light	14.5985
29	3	0.35‰	36.3636		29	0.35‰ Light	14.5985
29.5	3	0.35‰	36.3636		29.5	0.35‰ Light	16.563
30	3	0.35‰	37.0629		30	0.35‰ Light	16.563
0	1	1.75‰	0		0	0.35‰ Dark	0
0.5	1	1.75‰	0.694444		0.5	0.35‰ Dark	0
1	1	1.75‰	2.77778		1	0.35‰ Dark	0
1.5	1	1.75‰	4.86111		1.5	0.35‰ Dark	0
2	1	1.75‰	6.94444		2	0.35‰ Dark	0
2.5	1	1.75‰	6.94444		2.5	0.35‰ Dark	0
3	1	1.75‰	6.94444		3	0.35‰ Dark	0.719424
3.5	1	1.75‰	6.94444		3.5	0.35‰ Dark	0.719424
4	1	1.75‰	6.94444		4	0.35‰ Dark	0.719424
4.5	1	1.75‰	7.63889		4.5	0.35‰ Dark	0.719424
5	1	1.75‰	7.63889		5	0.35‰ Dark	0.719424
5.5	1	1.75‰	7.63889		5.5	0.35‰ Dark	0.719424
6	1	1.75‰	7.63889		6	0.35‰ Dark	0.719424
6.5	1	1.75‰	7.63889		6.5	0.35‰ Dark	0.719424
7	1	1.75‰	7.63889		7	0.35‰ Dark	0.719424
7.5	1	1.75‰	7.63889		7.5	0.35‰ Dark	0.719424
8	1	1.75‰	7.63889		8	0.35‰ Dark	0.719424
8.5	1	1.75‰	7.63889		8.5	0.35‰ Dark	0.719424
9	1	1.75‰	7.63889		9	0.35‰ Dark	0.719424
9.5	1	1.75‰	7.63889		9.5	0.35‰ Dark	0.719424
10	1	1.75‰	7.63889		10	0.35‰ Dark	0.719424
10.5	1	1.75‰	7.63889		10.5	0.35‰ Dark	0.719424
11	1	1.75‰	7.63889		11	0.35‰ Dark	0.719424
11.5	1	1.75‰	7.63889		11.5	0.35‰ Dark	0.719424
12	1	1.75‰	7.63889		12	0.35‰ Dark	0.719424
12.5	1	1.75‰	7.63889		12.5	0.35‰ Dark	0.719424
13	1	1.75‰	7.63889		13	0.35‰ Dark	0.719424
13.5	1	1.75‰	7.63889		13.5	0.35‰ Dark	0.719424
14	1	1.75‰	7.63889		14	0.35‰ Dark	0.719424
14.5	1	1.75‰	7.63889		14.5	0.35‰ Dark	1.43885
15	1	1.75‰	7.63889		15	0.35‰ Dark	1.43885
15.5	1	1.75‰	7.63889		15.5	0.35‰ Dark	1.43885
16	1	1.75‰	7.63889		16	0.35‰ Dark	1.43885
16.5	1	1.75‰	7.63889		16.5	0.35‰ Dark	1.43885
17	1	1.75‰	7.63889		17	0.35‰ Dark	1.43885
17.5	1	1.75‰	7.63889		17.5	0.35‰ Dark	2.15827
18	1	1.75‰	7.63889		18	0.35‰ Dark	2.15827
18.5	1	1.75‰	8.33333		18.5	0.35‰ Dark	2.15827
19	1	1.75‰	8.33333		19	0.35‰ Dark	2.15827
19.5	1	1.75‰	8.33333		19.5	0.35‰ Dark	2.15827
20	1	1.75‰	8.33333		20	0.35‰ Dark	2.15827
20.5	1	1.75‰	8.33333		20.5	0.35‰ Dark	2.8777
21	1	1.75‰	10.4167		21	0.35‰ Dark	2.8777
21.5	1	1.75‰	11.8056		21.5	0.35‰ Dark	3.59712
22	1	1.75‰	13.8889		22	0.35‰ Dark	4.31655
22.5	1	1.75‰	20.1389		22.5	0.35‰ Dark	7.19424
23	1	1.75‰	23.6111		23	0.35‰ Dark	7.19424
23.5	1	1.75‰	25		23.5	0.35‰ Dark	7.19424
24	1	1.75‰	25.6944		24	0.35‰ Dark	7.19424
24.5	1	1.75‰	26.3889		24.5	0.35‰ Dark	7.19424
25	1	1.75‰	26.3889		25	0.35‰ Dark	7.19424
25.5	1	1.75‰	27.0833		25.5	0.35‰ Dark	7.19424
26	1	1.75‰	28.4722		26	0.35‰ Dark	7.19424
26.5	1	1.75‰	31.25		26.5	0.35‰ Dark	7.91367
27	1	1.75‰	31.25		27	0.35‰ Dark	7.91367
27.5	1	1.75‰	31.25		27.5	0.35‰ Dark	7.91367
28	1	1.75‰	31.25		28	0.35‰ Dark	7.91367
28.5	1	1.75‰	31.9444		28.5	0.35‰ Dark	7.91367
29	1	1.75‰	34.0278		29	0.35‰ Dark	8.63309
29.5	1	1.75‰	35.4167		29.5	0.35‰ Dark	8.63309
30	1	1.75‰	36.1111		30	0.35‰ Dark	8.63309
0	2	1.75‰	0		0	3.5‰ Light	0
0.5	2	1.75‰	0		0.5	3.5‰ Light	0
1	2	1.75‰	1.1976		1	3.5‰ Light	0
1.5	2	1.75‰	2.99401		1.5	3.5‰ Light	0
2	2	1.75‰	3.59281		2	3.5‰ Light	0
2.5	2	1.75‰	3.59281		2.5	3.5‰ Light	0
3	2	1.75‰	4.19162		3	3.5‰ Light	0
3.5	2	1.75‰	4.19162		3.5	3.5‰ Light	0
4	2	1.75‰	4.19162		4	3.5‰ Light	0
4.5	2	1.75‰	4.19162		4.5	3.5‰ Light	0
5	2	1.75‰	4.79042		5	3.5‰ Light	0
5.5	2	1.75‰	4.79042		5.5	3.5‰ Light	0
6	2	1.75‰	4.79042		6	3.5‰ Light	0
6.5	2	1.75‰	4.79042		6.5	3.5‰ Light	0
7	2	1.75‰	5.38922		7	3.5‰ Light	0
7.5	2	1.75‰	5.38922		7.5	3.5‰ Light	0
8	2	1.75‰	5.38922		8	3.5‰ Light	0
8.5	2	1.75‰	5.38922		8.5	3.5‰ Light	0
9	2	1.75‰	5.38922		9	3.5‰ Light	0
9.5	2	1.75‰	5.98802		9.5	3.5‰ Light	0
10	2	1.75‰	5.98802		10	3.5‰ Light	0
10.5	2	1.75‰	5.98802		10.5	3.5‰ Light	0
11	2	1.75‰	5.98802		11	3.5‰ Light	0
11.5	2	1.75‰	5.98802		11.5	3.5‰ Light	0
12	2	1.75‰	5.98802		12	3.5‰ Light	0
12.5	2	1.75‰	6.58683		12.5	3.5‰ Light	0
13	2	1.75‰	6.58683		13	3.5‰ Light	0
13.5	2	1.75‰	6.58683		13.5	3.5‰ Light	0
14	2	1.75‰	7.18563		14	3.5‰ Light	0.769231
14.5	2	1.75‰	7.18563		14.5	3.5‰ Light	0.769231
15	2	1.75‰	7.18563		15	3.5‰ Light	0.769231
15.5	2	1.75‰	7.18563		15.5	3.5‰ Light	0.769231
16	2	1.75‰	7.78443		16	3.5‰ Light	0.769231
16.5	2	1.75‰	7.78443		16.5	3.5‰ Light	0.769231
17	2	1.75‰	7.78443		17	3.5‰ Light	0.769231
17.5	2	1.75‰	8.38323		17.5	3.5‰ Light	0.769231
18	2	1.75‰	11.976		18	3.5‰ Light	0.769231
18.5	2	1.75‰	11.976		18.5	3.5‰ Light	0.769231
19	2	1.75‰	13.1737		19	3.5‰ Light	1.53846
19.5	2	1.75‰	14.3713		19.5	3.5‰ Light	2.30769
20	2	1.75‰	14.9701		20	3.5‰ Light	3.84615
20.5	2	1.75‰	16.7665		20.5	3.5‰ Light	3.84615
21	2	1.75‰	20.3593		21	3.5‰ Light	3.84615
21.5	2	1.75‰	22.7545		21.5	3.5‰ Light	4.61538
22	2	1.75‰	25.1497		22	3.5‰ Light	5.38462
22.5	2	1.75‰	25.7485		22.5	3.5‰ Light	7.69231
23	2	1.75‰	26.3473		23	3.5‰ Light	8.46154
23.5	2	1.75‰	27.5449		23.5	3.5‰ Light	9.23077
24	2	1.75‰	28.1437		24	3.5‰ Light	9.23077
24.5	2	1.75‰	29.3413		24.5	3.5‰ Light	10.7692
25	2	1.75‰	30.5389		25	3.5‰ Light	13.0769
25.5	2	1.75‰	31.1377		25.5	3.5‰ Light	13.8462
26	2	1.75‰	31.1377		26	3.5‰ Light	15.3846
26.5	2	1.75‰	32.3353		26.5	3.5‰ Light	15.3846
27	2	1.75‰	32.3353		27	3.5‰ Light	15.3846
27.5	2	1.75‰	33.5329		27.5	3.5‰ Light	15.3846
28	2	1.75‰	33.5329		28	3.5‰ Light	16.1538
28.5	2	1.75‰	34.7305		28.5	3.5‰ Light	16.1538
29	2	1.75‰	34.7305		29	3.5‰ Light	16.9231
29.5	2	1.75‰	34.7305		29.5	3.5‰ Light	16.9231
30	2	1.75‰	36.5269		30	3.5‰ Light	16.9231
0	3	1.75‰	0		0	3.5‰ Dark	0
0.5	3	1.75‰	0		0.5	3.5‰ Dark	0
1	3	1.75‰	0		1	3.5‰ Dark	0
1.5	3	1.75‰	0.666667		1.5	3.5‰ Dark	0
2	3	1.75‰	0.666667		2	3.5‰ Dark	0
2.5	3	1.75‰	0.666667		2.5	3.5‰ Dark	0
3	3	1.75‰	0.666667		3	3.5‰ Dark	0
3.5	3	1.75‰	0.666667		3.5	3.5‰ Dark	0
4	3	1.75‰	0.666667		4	3.5‰ Dark	0
4.5	3	1.75‰	0.666667		4.5	3.5‰ Dark	0.684932
5	3	1.75‰	0.666667		5	3.5‰ Dark	0.684932
5.5	3	1.75‰	0.666667		5.5	3.5‰ Dark	0.684932
6	3	1.75‰	0.666667		6	3.5‰ Dark	0.684932
6.5	3	1.75‰	0.666667		6.5	3.5‰ Dark	0.684932
7	3	1.75‰	0.666667		7	3.5‰ Dark	0.684932
7.5	3	1.75‰	0.666667		7.5	3.5‰ Dark	0.684932
8	3	1.75‰	0.666667		8	3.5‰ Dark	0.684932
8.5	3	1.75‰	0.666667		8.5	3.5‰ Dark	0.684932
9	3	1.75‰	0.666667		9	3.5‰ Dark	0.684932
9.5	3	1.75‰	0.666667		9.5	3.5‰ Dark	0.684932
10	3	1.75‰	0.666667		10	3.5‰ Dark	0.684932
10.5	3	1.75‰	0.666667		10.5	3.5‰ Dark	0.684932
11	3	1.75‰	0.666667		11	3.5‰ Dark	0.684932
11.5	3	1.75‰	0.666667		11.5	3.5‰ Dark	0.684932
12	3	1.75‰	1.33333		12	3.5‰ Dark	0.684932
12.5	3	1.75‰	1.33333		12.5	3.5‰ Dark	0.684932
13	3	1.75‰	1.33333		13	3.5‰ Dark	0.684932
13.5	3	1.75‰	1.33333		13.5	3.5‰ Dark	0.684932
14	3	1.75‰	1.33333		14	3.5‰ Dark	0.684932
14.5	3	1.75‰	1.33333		14.5	3.5‰ Dark	0.684932
15	3	1.75‰	1.33333		15	3.5‰ Dark	0.684932
15.5	3	1.75‰	1.33333		15.5	3.5‰ Dark	0.684932
16	3	1.75‰	1.33333		16	3.5‰ Dark	0.684932
16.5	3	1.75‰	1.33333		16.5	3.5‰ Dark	0.684932
17	3	1.75‰	2		17	3.5‰ Dark	0.684932
17.5	3	1.75‰	4.66667		17.5	3.5‰ Dark	0.684932
18	3	1.75‰	6.66667		18	3.5‰ Dark	0.684932
18.5	3	1.75‰	9.33333		18.5	3.5‰ Dark	0.684932
19	3	1.75‰	11.3333		19	3.5‰ Dark	0.684932
19.5	3	1.75‰	12		19.5	3.5‰ Dark	0.684932
20	3	1.75‰	17.3333		20	3.5‰ Dark	0.684932
20.5	3	1.75‰	18.6667		20.5	3.5‰ Dark	0.684932
21	3	1.75‰	20		21	3.5‰ Dark	0.684932
21.5	3	1.75‰	22		21.5	3.5‰ Dark	0.684932
22	3	1.75‰	24.6667		22	3.5‰ Dark	1.36986
22.5	3	1.75‰	24.6667		22.5	3.5‰ Dark	1.36986
23	3	1.75‰	25.3333		23	3.5‰ Dark	1.36986
23.5	3	1.75‰	27.3333		23.5	3.5‰ Dark	1.36986
24	3	1.75‰	27.3333		24	3.5‰ Dark	2.05479
24.5	3	1.75‰	29.3333		24.5	3.5‰ Dark	2.73973
25	3	1.75‰	30.6667		25	3.5‰ Dark	2.73973
25.5	3	1.75‰	30.6667		25.5	3.5‰ Dark	3.42466
26	3	1.75‰	31.3333		26	3.5‰ Dark	3.42466
26.5	3	1.75‰	31.3333		26.5	3.5‰ Dark	4.10959
27	3	1.75‰	32		27	3.5‰ Dark	5.47945
27.5	3	1.75‰	33.3333		27.5	3.5‰ Dark	6.16438
28	3	1.75‰	34		28	3.5‰ Dark	6.16438
28.5	3	1.75‰	34.6667		28.5	3.5‰ Dark	8.21918
29	3	1.75‰	35.3333		29	3.5‰ Dark	8.21918
29.5	3	1.75‰	35.3333		29.5	3.5‰ Dark	8.21918
30	3	1.75‰	36		30	3.5‰ Dark	9.58904
0	1	3.5‰	0
0.5	1	3.5‰	0.724638
1	1	3.5‰	2.17391
1.5	1	3.5‰	2.17391
2	1	3.5‰	2.17391
2.5	1	3.5‰	2.17391
3	1	3.5‰	2.89855
3.5	1	3.5‰	3.62319
4	1	3.5‰	3.62319
4.5	1	3.5‰	3.62319
5	1	3.5‰	3.62319
5.5	1	3.5‰	3.62319
6	1	3.5‰	3.62319
6.5	1	3.5‰	3.62319
7	1	3.5‰	3.62319
7.5	1	3.5‰	3.62319
8	1	3.5‰	3.62319
8.5	1	3.5‰	3.62319
9	1	3.5‰	4.34783
9.5	1	3.5‰	4.34783
10	1	3.5‰	4.34783
10.5	1	3.5‰	4.34783
11	1	3.5‰	4.34783
11.5	1	3.5‰	4.34783
12	1	3.5‰	4.34783
12.5	1	3.5‰	4.34783
13	1	3.5‰	4.34783
13.5	1	3.5‰	4.34783
14	1	3.5‰	4.34783
14.5	1	3.5‰	4.34783
15	1	3.5‰	4.34783
15.5	1	3.5‰	4.34783
16	1	3.5‰	4.34783
16.5	1	3.5‰	5.07246
17	1	3.5‰	5.07246
17.5	1	3.5‰	5.07246
18	1	3.5‰	5.07246
18.5	1	3.5‰	5.07246
19	1	3.5‰	5.07246
19.5	1	3.5‰	5.7971
20	1	3.5‰	6.52174
20.5	1	3.5‰	7.24638
21	1	3.5‰	7.97101
21.5	1	3.5‰	8.69565
22	1	3.5‰	9.42029
22.5	1	3.5‰	13.0435
23	1	3.5‰	17.3913
23.5	1	3.5‰	18.1159
24	1	3.5‰	18.8406
24.5	1	3.5‰	19.5652
25	1	3.5‰	19.5652
25.5	1	3.5‰	23.1884
26	1	3.5‰	26.087
26.5	1	3.5‰	26.087
27	1	3.5‰	29.7101
27.5	1	3.5‰	29.7101
28	1	3.5‰	30.4348
28.5	1	3.5‰	30.4348
29	1	3.5‰	34.058
29.5	1	3.5‰	35.5072
30	1	3.5‰	36.2319
0	2	3.5‰	0
0.5	2	3.5‰	0
1	2	3.5‰	0
1.5	2	3.5‰	2.06897
2	2	3.5‰	3.44828
2.5	2	3.5‰	4.82759
3	2	3.5‰	5.51724
3.5	2	3.5‰	5.51724
4	2	3.5‰	6.89655
4.5	2	3.5‰	6.89655
5	2	3.5‰	6.89655
5.5	2	3.5‰	6.89655
6	2	3.5‰	6.89655
6.5	2	3.5‰	6.89655
7	2	3.5‰	6.89655
7.5	2	3.5‰	6.89655
8	2	3.5‰	6.89655
8.5	2	3.5‰	6.89655
9	2	3.5‰	6.89655
9.5	2	3.5‰	6.89655
10	2	3.5‰	6.89655
10.5	2	3.5‰	6.89655
11	2	3.5‰	6.89655
11.5	2	3.5‰	6.89655
12	2	3.5‰	6.89655
12.5	2	3.5‰	6.89655
13	2	3.5‰	7.58621
13.5	2	3.5‰	7.58621
14	2	3.5‰	7.58621
14.5	2	3.5‰	7.58621
15	2	3.5‰	7.58621
15.5	2	3.5‰	7.58621
16	2	3.5‰	7.58621
16.5	2	3.5‰	7.58621
17	2	3.5‰	7.58621
17.5	2	3.5‰	7.58621
18	2	3.5‰	8.27586
18.5	2	3.5‰	8.96552
19	2	3.5‰	9.65517
19.5	2	3.5‰	11.7241
20	2	3.5‰	13.7931
20.5	2	3.5‰	15.1724
21	2	3.5‰	16.5517
21.5	2	3.5‰	21.3793
22	2	3.5‰	22.069
22.5	2	3.5‰	22.069
23	2	3.5‰	23.4483
23.5	2	3.5‰	24.8276
24	2	3.5‰	27.5862
24.5	2	3.5‰	28.2759
25	2	3.5‰	28.9655
25.5	2	3.5‰	31.0345
26	2	3.5‰	31.0345
26.5	2	3.5‰	32.4138
27	2	3.5‰	33.1034
27.5	2	3.5‰	35.8621
28	2	3.5‰	35.8621
28.5	2	3.5‰	36.5517
29	2	3.5‰	37.931
29.5	2	3.5‰	38.6207
30	2	3.5‰	38.6207
0	3	3.5‰	0
0.5	3	3.5‰	0
1	3	3.5‰	0
1.5	3	3.5‰	0
2	3	3.5‰	0
2.5	3	3.5‰	0
3	3	3.5‰	0
3.5	3	3.5‰	0
4	3	3.5‰	0.769231
4.5	3	3.5‰	0.769231
5	3	3.5‰	0.769231
5.5	3	3.5‰	0.769231
6	3	3.5‰	0.769231
6.5	3	3.5‰	0.769231
7	3	3.5‰	0.769231
7.5	3	3.5‰	0.769231
8	3	3.5‰	0.769231
8.5	3	3.5‰	0.769231
9	3	3.5‰	0.769231
9.5	3	3.5‰	0.769231
10	3	3.5‰	0.769231
10.5	3	3.5‰	0.769231
11	3	3.5‰	0.769231
11.5	3	3.5‰	0.769231
12	3	3.5‰	0.769231
12.5	3	3.5‰	0.769231
13	3	3.5‰	0.769231
13.5	3	3.5‰	0.769231
14	3	3.5‰	0.769231
14.5	3	3.5‰	0.769231
15	3	3.5‰	0.769231
15.5	3	3.5‰	2.30769
16	3	3.5‰	2.30769
16.5	3	3.5‰	2.30769
17	3	3.5‰	3.07692
17.5	3	3.5‰	4.61538
18	3	3.5‰	5.38462
18.5	3	3.5‰	8.46154
19	3	3.5‰	11.5385
19.5	3	3.5‰	15.3846
20	3	3.5‰	18.4615
20.5	3	3.5‰	19.2308
21	3	3.5‰	21.5385
21.5	3	3.5‰	24.6154
22	3	3.5‰	25.3846
22.5	3	3.5‰	28.4615
23	3	3.5‰	30.7692
23.5	3	3.5‰	33.8462
24	3	3.5‰	33.8462
24.5	3	3.5‰	33.8462
25	3	3.5‰	36.1538
25.5	3	3.5‰	36.1538
26	3	3.5‰	38.4615
26.5	3	3.5‰	38.4615
27	3	3.5‰	38.4615
27.5	3	3.5‰	38.4615
28	3	3.5‰	40.7692
28.5	3	3.5‰	41.5385
29	3	3.5‰	42.3077
29.5	3	3.5‰	42.3077
30	3	3.5‰	43.0769
0	1	4.5‰	0
0.5	1	4.5‰	0
1	1	4.5‰	0
1.5	1	4.5‰	0
2	1	4.5‰	0
2.5	1	4.5‰	0
3	1	4.5‰	0.675676
3.5	1	4.5‰	0.675676
4	1	4.5‰	0.675676
4.5	1	4.5‰	0.675676
5	1	4.5‰	0.675676
5.5	1	4.5‰	0.675676
6	1	4.5‰	0.675676
6.5	1	4.5‰	0.675676
7	1	4.5‰	0.675676
7.5	1	4.5‰	0.675676
8	1	4.5‰	0.675676
8.5	1	4.5‰	0.675676
9	1	4.5‰	1.35135
9.5	1	4.5‰	1.35135
10	1	4.5‰	1.35135
10.5	1	4.5‰	1.35135
11	1	4.5‰	1.35135
11.5	1	4.5‰	1.35135
12	1	4.5‰	1.35135
12.5	1	4.5‰	1.35135
13	1	4.5‰	1.35135
13.5	1	4.5‰	1.35135
14	1	4.5‰	1.35135
14.5	1	4.5‰	1.35135
15	1	4.5‰	1.35135
15.5	1	4.5‰	1.35135
16	1	4.5‰	1.35135
16.5	1	4.5‰	1.35135
17	1	4.5‰	1.35135
17.5	1	4.5‰	1.35135
18	1	4.5‰	1.35135
18.5	1	4.5‰	2.7027
19	1	4.5‰	3.37838
19.5	1	4.5‰	3.37838
20	1	4.5‰	3.37838
20.5	1	4.5‰	3.37838
21	1	4.5‰	4.05405
21.5	1	4.5‰	8.78378
22	1	4.5‰	10.8108
22.5	1	4.5‰	14.1892
23	1	4.5‰	16.2162
23.5	1	4.5‰	19.5946
24	1	4.5‰	20.2703
24.5	1	4.5‰	22.2973
25	1	4.5‰	22.2973
25.5	1	4.5‰	24.3243
26	1	4.5‰	25.6757
26.5	1	4.5‰	25.6757
27	1	4.5‰	29.0541
27.5	1	4.5‰	29.0541
28	1	4.5‰	29.0541
28.5	1	4.5‰	29.7297
29	1	4.5‰	31.0811
29.5	1	4.5‰	33.1081
30	1	4.5‰	33.7838
0	2	4.5‰	0
0.5	2	4.5‰	0.714286
1	2	4.5‰	1.42857
1.5	2	4.5‰	2.14286
2	2	4.5‰	2.85714
2.5	2	4.5‰	3.57143
3	2	4.5‰	3.57143
3.5	2	4.5‰	3.57143
4	2	4.5‰	3.57143
4.5	2	4.5‰	3.57143
5	2	4.5‰	3.57143
5.5	2	4.5‰	3.57143
6	2	4.5‰	3.57143
6.5	2	4.5‰	3.57143
7	2	4.5‰	3.57143
7.5	2	4.5‰	3.57143
8	2	4.5‰	3.57143
8.5	2	4.5‰	4.28571
9	2	4.5‰	4.28571
9.5	2	4.5‰	4.28571
10	2	4.5‰	4.28571
10.5	2	4.5‰	4.28571
11	2	4.5‰	4.28571
11.5	2	4.5‰	4.28571
12	2	4.5‰	4.28571
12.5	2	4.5‰	4.28571
13	2	4.5‰	4.28571
13.5	2	4.5‰	4.28571
14	2	4.5‰	4.28571
14.5	2	4.5‰	4.28571
15	2	4.5‰	4.28571
15.5	2	4.5‰	4.28571
16	2	4.5‰	4.28571
16.5	2	4.5‰	4.28571
17	2	4.5‰	5
17.5	2	4.5‰	7.85714
18	2	4.5‰	8.57143
18.5	2	4.5‰	9.28571
19	2	4.5‰	10
19.5	2	4.5‰	11.4286
20	2	4.5‰	12.1429
20.5	2	4.5‰	14.2857
21	2	4.5‰	14.2857
21.5	2	4.5‰	18.5714
22	2	4.5‰	20.7143
22.5	2	4.5‰	22.1429
23	2	4.5‰	24.2857
23.5	2	4.5‰	25.7143
24	2	4.5‰	30.7143
24.5	2	4.5‰	32.8571
25	2	4.5‰	32.8571
25.5	2	4.5‰	33.5714
26	2	4.5‰	33.5714
26.5	2	4.5‰	35
27	2	4.5‰	37.1429
27.5	2	4.5‰	39.2857
28	2	4.5‰	39.2857
28.5	2	4.5‰	40
29	2	4.5‰	40.7143
29.5	2	4.5‰	40.7143
30	2	4.5‰	42.1429
0	3	4.5‰	0
0.5	3	4.5‰	0.78125
1	3	4.5‰	1.5625
1.5	3	4.5‰	1.5625
2	3	4.5‰	3.125
2.5	3	4.5‰	3.125
3	3	4.5‰	3.125
3.5	3	4.5‰	3.125
4	3	4.5‰	3.90625
4.5	3	4.5‰	3.90625
5	3	4.5‰	3.90625
5.5	3	4.5‰	3.90625
6	3	4.5‰	3.90625
6.5	3	4.5‰	4.6875
7	3	4.5‰	4.6875
7.5	3	4.5‰	4.6875
8	3	4.5‰	4.6875
8.5	3	4.5‰	4.6875
9	3	4.5‰	4.6875
9.5	3	4.5‰	4.6875
10	3	4.5‰	4.6875
10.5	3	4.5‰	4.6875
11	3	4.5‰	5.46875
11.5	3	4.5‰	5.46875
12	3	4.5‰	5.46875
12.5	3	4.5‰	5.46875
13	3	4.5‰	5.46875
13.5	3	4.5‰	5.46875
14	3	4.5‰	5.46875
14.5	3	4.5‰	5.46875
15	3	4.5‰	5.46875
15.5	3	4.5‰	5.46875
16	3	4.5‰	6.25
16.5	3	4.5‰	6.25
17	3	4.5‰	6.25
17.5	3	4.5‰	6.25
18	3	4.5‰	6.25
18.5	3	4.5‰	7.03125
19	3	4.5‰	10.9375
19.5	3	4.5‰	13.2812
20	3	4.5‰	14.0625
20.5	3	4.5‰	17.1875
21	3	4.5‰	17.9688
21.5	3	4.5‰	19.5312
22	3	4.5‰	21.0938
22.5	3	4.5‰	21.0938
23	3	4.5‰	22.6562
23.5	3	4.5‰	25
24	3	4.5‰	25
24.5	3	4.5‰	25.7812
25	3	4.5‰	28.9062
25.5	3	4.5‰	29.6875
26	3	4.5‰	32.0312
26.5	3	4.5‰	32.8125
27	3	4.5‰	33.5938
27.5	3	4.5‰	34.375
28	3	4.5‰	35.1562
28.5	3	4.5‰	37.5
29	3	4.5‰	37.5
29.5	3	4.5‰	39.0625
30	3	4.5‰	39.0625

## Sheet: Figure 3
Figure 3
Time (Days)	Replicate	Treatment	Hatching Success (%)
0	1	0.5µg Rotenone	0
1	1	0.5µg Rotenone	2.5
2	1	0.5µg Rotenone	10
3	1	0.5µg Rotenone	13.3333
4	1	0.5µg Rotenone	13.3333
5	1	0.5µg Rotenone	13.3333
6	1	0.5µg Rotenone	14.1667
7	1	0.5µg Rotenone	14.1667
8	1	0.5µg Rotenone	14.1667
9	1	0.5µg Rotenone	14.1667
10	1	0.5µg Rotenone	14.1667
11	1	0.5µg Rotenone	15
12	1	0.5µg Rotenone	15
13	1	0.5µg Rotenone	15
14	1	0.5µg Rotenone	15
15	1	0.5µg Rotenone	15
16	1	0.5µg Rotenone	16.6667
17	1	0.5µg Rotenone	16.6667
18	1	0.5µg Rotenone	16.6667
19	1	0.5µg Rotenone	16.6667
20	1	0.5µg Rotenone	17.5
21	1	0.5µg Rotenone	17.5
22	1	0.5µg Rotenone	17.5
23	1	0.5µg Rotenone	17.5
24	1	0.5µg Rotenone	17.5
25	1	0.5µg Rotenone	18.3333
26	1	0.5µg Rotenone	18.3333
27	1	0.5µg Rotenone	18.3333
28	1	0.5µg Rotenone	18.3333
29	1	0.5µg Rotenone	18.3333
30	1	0.5µg Rotenone	18.3333
0	2	0.5µg Rotenone	0
1	2	0.5µg Rotenone	2.5
2	2	0.5µg Rotenone	10
3	2	0.5µg Rotenone	14.1667
4	2	0.5µg Rotenone	14.1667
5	2	0.5µg Rotenone	14.1667
6	2	0.5µg Rotenone	14.1667
7	2	0.5µg Rotenone	15
8	2	0.5µg Rotenone	15
9	2	0.5µg Rotenone	15
10	2	0.5µg Rotenone	15.8333
11	2	0.5µg Rotenone	15.8333
12	2	0.5µg Rotenone	15.8333
13	2	0.5µg Rotenone	15.8333
14	2	0.5µg Rotenone	15.8333
15	2	0.5µg Rotenone	15.8333
16	2	0.5µg Rotenone	15.8333
17	2	0.5µg Rotenone	16.6667
18	2	0.5µg Rotenone	16.6667
19	2	0.5µg Rotenone	16.6667
20	2	0.5µg Rotenone	16.6667
21	2	0.5µg Rotenone	16.6667
22	2	0.5µg Rotenone	16.6667
23	2	0.5µg Rotenone	16.6667
24	2	0.5µg Rotenone	17.5
25	2	0.5µg Rotenone	17.5
26	2	0.5µg Rotenone	17.5
27	2	0.5µg Rotenone	17.5
28	2	0.5µg Rotenone	17.5
29	2	0.5µg Rotenone	17.5
30	2	0.5µg Rotenone	17.5
0	3	0.5µg Rotenone	0
1	3	0.5µg Rotenone	0
2	3	0.5µg Rotenone	7.5
3	3	0.5µg Rotenone	10
4	3	0.5µg Rotenone	10.8333
5	3	0.5µg Rotenone	10.8333
6	3	0.5µg Rotenone	11.6667
7	3	0.5µg Rotenone	12.5
8	3	0.5µg Rotenone	13.3333
9	3	0.5µg Rotenone	13.3333
10	3	0.5µg Rotenone	13.3333
11	3	0.5µg Rotenone	13.3333
12	3	0.5µg Rotenone	13.3333
13	3	0.5µg Rotenone	13.3333
14	3	0.5µg Rotenone	13.3333
15	3	0.5µg Rotenone	15
16	3	0.5µg Rotenone	15
17	3	0.5µg Rotenone	15
18	3	0.5µg Rotenone	15
19	3	0.5µg Rotenone	15.8333
20	3	0.5µg Rotenone	15.8333
21	3	0.5µg Rotenone	16.6667
22	3	0.5µg Rotenone	16.6667
23	3	0.5µg Rotenone	16.6667
24	3	0.5µg Rotenone	16.6667
25	3	0.5µg Rotenone	16.6667
26	3	0.5µg Rotenone	16.6667
27	3	0.5µg Rotenone	16.6667
28	3	0.5µg Rotenone	17.5
29	3	0.5µg Rotenone	17.5
30	3	0.5µg Rotenone	17.5
0	1	0.1µg Rotenone	0
1	1	0.1µg Rotenone	2.5
2	1	0.1µg Rotenone	6.66667
3	1	0.1µg Rotenone	10.8333
4	1	0.1µg Rotenone	10.8333
5	1	0.1µg Rotenone	10.8333
6	1	0.1µg Rotenone	11.6667
7	1	0.1µg Rotenone	13.3333
8	1	0.1µg Rotenone	13.3333
9	1	0.1µg Rotenone	13.3333
10	1	0.1µg Rotenone	13.3333
11	1	0.1µg Rotenone	13.3333
12	1	0.1µg Rotenone	13.3333
13	1	0.1µg Rotenone	15
14	1	0.1µg Rotenone	15
15	1	0.1µg Rotenone	15.8333
16	1	0.1µg Rotenone	19.1667
17	1	0.1µg Rotenone	20
18	1	0.1µg Rotenone	20
19	1	0.1µg Rotenone	20
20	1	0.1µg Rotenone	20.8333
21	1	0.1µg Rotenone	20.8333
22	1	0.1µg Rotenone	20.8333
23	1	0.1µg Rotenone	20.8333
24	1	0.1µg Rotenone	21.6667
25	1	0.1µg Rotenone	21.6667
26	1	0.1µg Rotenone	21.6667
27	1	0.1µg Rotenone	22.5
28	1	0.1µg Rotenone	22.5
29	1	0.1µg Rotenone	22.5
30	1	0.1µg Rotenone	22.5
0	2	0.1µg Rotenone	0
1	2	0.1µg Rotenone	0.833333
2	2	0.1µg Rotenone	5.83333
3	2	0.1µg Rotenone	8.33333
4	2	0.1µg Rotenone	8.33333
5	2	0.1µg Rotenone	9.16667
6	2	0.1µg Rotenone	9.16667
7	2	0.1µg Rotenone	9.16667
8	2	0.1µg Rotenone	9.16667
9	2	0.1µg Rotenone	9.16667
10	2	0.1µg Rotenone	10
11	2	0.1µg Rotenone	10.8333
12	2	0.1µg Rotenone	10.8333
13	2	0.1µg Rotenone	10.8333
14	2	0.1µg Rotenone	10.8333
15	2	0.1µg Rotenone	12.5
16	2	0.1µg Rotenone	12.5
17	2	0.1µg Rotenone	13.3333
18	2	0.1µg Rotenone	15
19	2	0.1µg Rotenone	15
20	2	0.1µg Rotenone	15
21	2	0.1µg Rotenone	15.8333
22	2	0.1µg Rotenone	15.8333
23	2	0.1µg Rotenone	15.8333
24	2	0.1µg Rotenone	16.6667
25	2	0.1µg Rotenone	16.6667
26	2	0.1µg Rotenone	18.3333
27	2	0.1µg Rotenone	18.3333
28	2	0.1µg Rotenone	19.1667
29	2	0.1µg Rotenone	19.1667
30	2	0.1µg Rotenone	20
0	3	0.1µg Rotenone	0
1	3	0.1µg Rotenone	0
2	3	0.1µg Rotenone	5.83333
3	3	0.1µg Rotenone	8.33333
4	3	0.1µg Rotenone	10.8333
5	3	0.1µg Rotenone	10.8333
6	3	0.1µg Rotenone	10.8333
7	3	0.1µg Rotenone	11.6667
8	3	0.1µg Rotenone	13.3333
9	3	0.1µg Rotenone	13.3333
10	3	0.1µg Rotenone	13.3333
11	3	0.1µg Rotenone	13.3333
12	3	0.1µg Rotenone	13.3333
13	3	0.1µg Rotenone	13.3333
14	3	0.1µg Rotenone	13.3333
15	3	0.1µg Rotenone	13.3333
16	3	0.1µg Rotenone	16.6667
17	3	0.1µg Rotenone	17.5
18	3	0.1µg Rotenone	17.5
19	3	0.1µg Rotenone	17.5
20	3	0.1µg Rotenone	19.1667
21	3	0.1µg Rotenone	19.1667
22	3	0.1µg Rotenone	20
23	3	0.1µg Rotenone	20
24	3	0.1µg Rotenone	20.8333
25	3	0.1µg Rotenone	20.8333
26	3	0.1µg Rotenone	20.8333
27	3	0.1µg Rotenone	20.8333
28	3	0.1µg Rotenone	20.8333
29	3	0.1µg Rotenone	22.5
30	3	0.1µg Rotenone	22.5
0	1	+Vehicle control	0
1	1	+Vehicle control	0
2	1	+Vehicle control	5
3	1	+Vehicle control	9.16667
4	1	+Vehicle control	9.16667
5	1	+Vehicle control	9.16667
6	1	+Vehicle control	9.16667
7	1	+Vehicle control	9.16667
8	1	+Vehicle control	9.16667
9	1	+Vehicle control	9.16667
10	1	+Vehicle control	9.16667
11	1	+Vehicle control	9.16667
12	1	+Vehicle control	9.16667
13	1	+Vehicle control	9.16667
14	1	+Vehicle control	9.16667
15	1	+Vehicle control	10
16	1	+Vehicle control	12.5
17	1	+Vehicle control	17.5
18	1	+Vehicle control	19.1667
19	1	+Vehicle control	21.6667
20	1	+Vehicle control	23.3333
21	1	+Vehicle control	24.1667
22	1	+Vehicle control	25.8333
23	1	+Vehicle control	29.1667
24	1	+Vehicle control	29.1667
25	1	+Vehicle control	30
26	1	+Vehicle control	30.8333
27	1	+Vehicle control	30.8333
28	1	+Vehicle control	30.8333
29	1	+Vehicle control	31.6667
30	1	+Vehicle control	31.6667
0	2	+Vehicle control	0
1	2	+Vehicle control	0.833333
2	2	+Vehicle control	10.8333
3	2	+Vehicle control	13.3333
4	2	+Vehicle control	13.3333
5	2	+Vehicle control	14.1667
6	2	+Vehicle control	15
7	2	+Vehicle control	15
8	2	+Vehicle control	18.3333
9	2	+Vehicle control	18.3333
10	2	+Vehicle control	19.1667
11	2	+Vehicle control	19.1667
12	2	+Vehicle control	19.1667
13	2	+Vehicle control	19.1667
14	2	+Vehicle control	19.1667
15	2	+Vehicle control	19.1667
16	2	+Vehicle control	19.1667
17	2	+Vehicle control	22.5
18	2	+Vehicle control	23.3333
19	2	+Vehicle control	23.3333
20	2	+Vehicle control	23.3333
21	2	+Vehicle control	23.3333
22	2	+Vehicle control	23.3333
23	2	+Vehicle control	24.1667
24	2	+Vehicle control	24.1667
25	2	+Vehicle control	25.8333
26	2	+Vehicle control	26.6667
27	2	+Vehicle control	26.6667
28	2	+Vehicle control	26.6667
29	2	+Vehicle control	26.6667
30	2	+Vehicle control	27.5
0	3	+Vehicle control	0
1	3	+Vehicle control	1.66667
2	3	+Vehicle control	7.5
3	3	+Vehicle control	7.5
4	3	+Vehicle control	7.5
5	3	+Vehicle control	9.16667
6	3	+Vehicle control	13.3333
7	3	+Vehicle control	13.3333
8	3	+Vehicle control	13.3333
9	3	+Vehicle control	13.3333
10	3	+Vehicle control	14.1667
11	3	+Vehicle control	14.1667
12	3	+Vehicle control	14.1667
13	3	+Vehicle control	14.1667
14	3	+Vehicle control	14.1667
15	3	+Vehicle control	15.8333
16	3	+Vehicle control	17.5
17	3	+Vehicle control	20
18	3	+Vehicle control	20
19	3	+Vehicle control	20
20	3	+Vehicle control	21.6667
21	3	+Vehicle control	22.5
22	3	+Vehicle control	22.5
23	3	+Vehicle control	22.5
24	3	+Vehicle control	22.5
25	3	+Vehicle control	22.5
26	3	+Vehicle control	24.1667
27	3	+Vehicle control	25.8333
28	3	+Vehicle control	25.8333
29	3	+Vehicle control	26.6667
30	3	+Vehicle control	26.6667
0	1	-Vehicle control	0
1	1	-Vehicle control	0
2	1	-Vehicle control	5.83333
3	1	-Vehicle control	11.6667
4	1	-Vehicle control	11.6667
5	1	-Vehicle control	11.6667
6	1	-Vehicle control	11.6667
7	1	-Vehicle control	11.6667
8	1	-Vehicle control	12.5
9	1	-Vehicle control	12.5
10	1	-Vehicle control	12.5
11	1	-Vehicle control	12.5
12	1	-Vehicle control	13.3333
13	1	-Vehicle control	14.1667
14	1	-Vehicle control	14.1667
15	1	-Vehicle control	14.1667
16	1	-Vehicle control	15
17	1	-Vehicle control	20.8333
18	1	-Vehicle control	23.3333
19	1	-Vehicle control	24.1667
20	1	-Vehicle control	27.5
21	1	-Vehicle control	28.3333
22	1	-Vehicle control	28.3333
23	1	-Vehicle control	28.3333
24	1	-Vehicle control	30.8333
25	1	-Vehicle control	31.6667
26	1	-Vehicle control	31.6667
27	1	-Vehicle control	33.3333
28	1	-Vehicle control	33.3333
29	1	-Vehicle control	34.1667
30	1	-Vehicle control	34.1667
0	2	-Vehicle control	0
1	2	-Vehicle control	0.833333
2	2	-Vehicle control	5
3	2	-Vehicle control	7.5
4	2	-Vehicle control	10
5	2	-Vehicle control	11.6667
6	2	-Vehicle control	11.6667
7	2	-Vehicle control	12.5
8	2	-Vehicle control	12.5
9	2	-Vehicle control	13.3333
10	2	-Vehicle control	13.3333
11	2	-Vehicle control	13.3333
12	2	-Vehicle control	13.3333
13	2	-Vehicle control	14.1667
14	2	-Vehicle control	14.1667
15	2	-Vehicle control	15
16	2	-Vehicle control	15.8333
17	2	-Vehicle control	17.5
18	2	-Vehicle control	20.8333
19	2	-Vehicle control	20.8333
20	2	-Vehicle control	21.6667
21	2	-Vehicle control	24.1667
22	2	-Vehicle control	24.1667
23	2	-Vehicle control	24.1667
24	2	-Vehicle control	25.8333
25	2	-Vehicle control	27.5
26	2	-Vehicle control	29.1667
27	2	-Vehicle control	29.1667
28	2	-Vehicle control	30
29	2	-Vehicle control	30.8333
30	2	-Vehicle control	30.8333
0	3	-Vehicle control	0
1	3	-Vehicle control	0
2	3	-Vehicle control	9.16667
3	3	-Vehicle control	10.8333
4	3	-Vehicle control	10.8333
5	3	-Vehicle control	10.8333
6	3	-Vehicle control	11.6667
7	3	-Vehicle control	12.5
8	3	-Vehicle control	14.1667
9	3	-Vehicle control	15
10	3	-Vehicle control	15
11	3	-Vehicle control	15
12	3	-Vehicle control	19.1667
13	3	-Vehicle control	19.1667
14	3	-Vehicle control	19.1667
15	3	-Vehicle control	19.1667
16	3	-Vehicle control	20
17	3	-Vehicle control	23.3333
18	3	-Vehicle control	24.1667
19	3	-Vehicle control	25.8333
20	3	-Vehicle control	27.5
21	3	-Vehicle control	30.8333
22	3	-Vehicle control	31.6667
23	3	-Vehicle control	31.6667
24	3	-Vehicle control	31.6667
25	3	-Vehicle control	33.3333
26	3	-Vehicle control	34.1667
27	3	-Vehicle control	34.1667
28	3	-Vehicle control	36.6667
29	3	-Vehicle control	36.6667
30	3	-Vehicle control	36.6667

## Sheet: Figure 4
Figure 4
Individual Replicate Data				Percent Relative Abundance by developmental stage
Time (Days)	Treatment	Artemia	Replicate	ED	Emergent ED	ID	Pre-nauplius	Nauplius
0	Control	n/a	1	100	0	0	0	0
1	Control	n/a	1	86.1789	5.69106	8.13008	0	0
2	Control	n/a	1	82.3848	8.13008	9.48509	0	0
3	Control	n/a	1	80.4878	9.48509	10.0271	0	0
4	Control	n/a	1	78.8618	10.2981	10.8401	0	0
5	Control	n/a	1	77.2358	11.6531	10.8401	0	0
6	Control	n/a	1	72.6287	13.8211	12.4661	0	0
7	Control	n/a	1	71.0027	15.1762	12.7371	0	0
8	Control	n/a	1	71.0027	14.9051	13.2791	0	0
9	Control	n/a	1	68.2927	15.4472	14.9051	0	0
10	Control	n/a	1	65.0407	16.8022	15.7182	0.813008	0
11	Control	n/a	1	64.4986	16.8022	16.2602	0.813008	0
12	Control	n/a	1	63.1436	17.0732	17.0732	1.08401	0
13	Control	n/a	1	62.8726	17.0732	17.3442	1.08401	0
14	Control	n/a	1	61.2466	16.5312	18.1572	1.89702	0
15	Control	n/a	1	60.4336	16.5312	18.6992	1.89702	0
16	Control	n/a	1	59.0786	16.2602	18.6992	2.98103	0
17	Control	n/a	1	57.9946	15.9892	18.1572	4.06504	0
18	Control	n/a	1	57.4526	16.2602	18.4282	4.06504	0
19	Control	n/a	1	55.8266	15.1762	18.4282	5.42005	0.271003
20	Control	n/a	1	54.4715	14.9051	18.6992	6.50407	0.271003
21	Control	n/a	1	53.6585	12.4661	18.9702	6.50407	0.271003
22	Control	n/a	1	52.8455	12.4661	19.2412	6.50407	0.813008
23	Control	n/a	1	51.4905	11.6531	19.7832	5.69106	1.62602
24	Control	n/a	1	50.1355	11.3821	19.2412	6.23306	1.89702
25	Control	n/a	1	49.0515	10.5691	19.5122	6.50407	2.43902
26	Control	n/a	1	46.8835	10.2981	20.8672	5.69106	3.25203
27	Control	n/a	1	46.3415	9.7561	20.8672	5.42005	3.52304
28	Control	n/a	1	44.4444	10.0271	21.1382	5.42005	3.79404
29	Control	n/a	1	42.5474	8.94309	23.3062	5.42005	3.79404
30	Control	n/a	1	42.5474	9.48509	21.4092	5.42005	3.79404
0	Control	n/a	2	100	0	0	0	0
1	Control	n/a	2	89.5349	4.36047	6.10465	0	0
2	Control	n/a	2	86.0465	5.52326	8.43023	0	0
3	Control	n/a	2	82.8488	7.84884	9.30233	0	0
4	Control	n/a	2	80.2326	9.59302	9.88372	0	0
5	Control	n/a	2	74.7093	11.0465	13.6628	0	0
6	Control	n/a	2	72.6744	12.2093	14.5349	0	0
7	Control	n/a	2	70.3488	13.9535	15.1163	0	0
8	Control	n/a	2	69.4767	13.9535	15.9884	0	0
9	Control	n/a	2	67.7326	14.5349	16.5698	0.290698	0
10	Control	n/a	2	68.0233	13.9535	16.8605	0.290698	0
11	Control	n/a	2	66.2791	14.5349	18.0233	0.290698	0
12	Control	n/a	2	63.9535	14.8256	19.7674	0.290698	0
13	Control	n/a	2	61.3372	15.1163	21.2209	0.872093	0
14	Control	n/a	2	60.4651	15.407	21.2209	1.16279	0
15	Control	n/a	2	58.4302	15.6977	22.3837	1.74419	0
16	Control	n/a	2	57.8488	15.6977	22.093	2.32558	0
17	Control	n/a	2	57.2674	15.6977	22.3837	2.61628	0
18	Control	n/a	2	56.9767	15.6977	22.3837	2.90698	0
19	Control	n/a	2	56.1047	14.5349	21.8023	4.36047	0.290698
20	Control	n/a	2	55.814	14.5349	21.8023	4.65116	0.290698
21	Control	n/a	2	54.6512	14.8256	22.3837	4.65116	0.581395
22	Control	n/a	2	53.1977	13.3721	21.8023	5.23256	1.16279
23	Control	n/a	2	52.0349	13.0814	22.093	5.52326	1.74419
24	Control	n/a	2	50.8721	12.2093	22.093	5.23256	2.03488
25	Control	n/a	2	50	11.6279	22.093	5.23256	2.32558
26	Control	n/a	2	49.4186	11.3372	22.093	5.23256	2.32558
27	Control	n/a	2	48.5465	11.0465	22.3837	5.23256	2.61628
28	Control	n/a	2	43.0233	9.88372	26.4535	5.23256	3.48837
29	Control	n/a	2	43.0233	9.88372	26.4535	5.23256	3.48837
30	Control	n/a	2	43.0233	8.43023	22.9651	4.94186	4.06977
0	Control	n/a	3	100	0	0	0	0
1	Control	n/a	3	88.6792	3.58974	5.64103	0	0
2	Control	n/a	3	88.6792	3.58974	8.20513	0	0
3	Control	n/a	3	88.6792	3.58974	8.20513	0	0
4	Control	n/a	3	77.3585	7.17949	8.20513	0	0
5	Control	n/a	3	77.3585	7.69231	15.641	0	0
6	Control	n/a	3	76.8868	8.46154	15.641	0	0
7	Control	n/a	3	76.8868	8.46154	15.641	0	0
8	Control	n/a	3	75.9434	8.97436	15.641	0	0
9	Control	n/a	3	75.4717	8.97436	16.4103	0	0
10	Control	n/a	3	73.5849	9.74359	16.4103	0	0
11	Control	n/a	3	71.2264	10	18.2051	0.25641	0
12	Control	n/a	3	70.283	10.2564	19.7436	0.25641	0
13	Control	n/a	3	70.283	10.2564	19.7436	0.25641	0
14	Control	n/a	3	69.8113	10.2564	20.2564	0.769231	0
15	Control	n/a	3	69.8113	10.7692	20.2564	1.02564	0
16	Control	n/a	3	69.8113	10.7692	20	1.28205	0
17	Control	n/a	3	69.8113	10.7692	19.7436	1.28205	0
18	Control	n/a	3	68.3962	10.2564	19.7436	1.79487	0
19	Control	n/a	3	67.4528	9.23077	20.7692	2.30769	0
20	Control	n/a	3	66.5094	9.23077	20.5128	2.82051	0
21	Control	n/a	3	64.1509	8.97436	21.2821	2.82051	0
22	Control	n/a	3	63.2075	7.94872	21.2821	2.5641	0
23	Control	n/a	3	62.2642	7.94872	21.7949	3.07692	0.769231
24	Control	n/a	3	62.2642	7.69231	21.5385	3.07692	0.769231
25	Control	n/a	3	62.2642	7.69231	21.0256	3.07692	1.28205
26	Control	n/a	3	62.2642	6.41026	21.0256	3.33333	1.28205
27	Control	n/a	3	62.2642	6.41026	23.3333	3.33333	1.53846
28	Control	n/a	3	60.3774	6.41026	20.7692	3.07692	1.79487
29	Control	n/a	3	60.8491	6.41026	22.5641	2.82051	2.05128
30	Control	n/a	3	60.8491	5.64103	22.0513	2.5641	2.30769
0	14 day	+Artemia	1	78.0488	2.43902	22.4719	0	0
1	14 day	+Artemia	1	64.6341	13.4146	22.4719	0	0
2	14 day	+Artemia	1	58.5366	15.8537	26.9663	0	0
3	14 day	+Artemia	1	56.0976	18.2927	29.2135	0	0
4	14 day	+Artemia	1	52.439	18.2927	29.2135	0	0
5	14 day	+Artemia	1	51.2195	18.2927	29.2135	0	0
6	14 day	+Artemia	1	51.2195	18.2927	29.2135	0	0
7	14 day	+Artemia	1	50	18.2927	30.3371	0	0
8	14 day	+Artemia	1	48.7805	18.2927	31.4607	0	0
9	14 day	+Artemia	1	47.561	18.2927	32.5843	0	0
10	14 day	+Artemia	1	42.6829	18.2927	35.9551	1.21951	0
11	14 day	+Artemia	1	41.4634	18.2927	35.9551	3.65854	0
12	14 day	+Artemia	1	36.5854	20.7317	37.0787	4.87805	0
13	14 day	+Artemia	1	32.9268	20.7317	37.0787	8.53659	0
14	14 day	+Artemia	1	31.7073	20.7317	38.2022	8.53659	0
15	14 day	+Artemia	1	31.7073	20.7317	37.0787	9.7561	0
16	14 day	+Artemia	1	26.8293	20.7317	39.3258	12.1951	0
17	14 day	+Artemia	1	26.8293	20.7317	38.2022	13.4146	0
18	14 day	+Artemia	1	25.6098	20.7317	37.0787	14.6341	0
19	14 day	+Artemia	1	23.1707	20.7317	37.0787	12.1951	2.43902
20	14 day	+Artemia	1	23.1707	20.7317	34.8315	8.53659	6.09756
21	14 day	+Artemia	1	17.0732	21.9512	39.3258	7.31707	9.7561
22	14 day	+Artemia	1	17.0732	21.9512	39.3258	7.31707	9.7561
23	14 day	+Artemia	1	17.0732	19.5122	38.2022	4.87805	13.4146
24	14 day	+Artemia	1	17.0732	12.1951	38.2022	3.65854	14.6341
25	14 day	+Artemia	1	17.0732	13.4146	37.0787	2.43902	15.8537
26	14 day	+Artemia	1	15.8537	12.1951	38.2022	2.43902	15.8537
27	14 day	+Artemia	1	13.4146	13.4146	37.0787	3.65854	15.8537
28	14 day	+Artemia	1	13.4146	13.4146	37.0787	3.65854	15.8537
29	14 day	+Artemia	1	13.4146	8.53659	37.0787	3.65854	17.0732
30	14 day	+Artemia	1	13.4146	8.53659	37.0787	2.43902	18.2927
0	14 day	+Artemia	2	64.9123	1.75439	32.5203	0	0
1	14 day	+Artemia	2	49.1228	15.7895	32.5203	0	0
2	14 day	+Artemia	2	48.2456	16.6667	33.3333	0	0
3	14 day	+Artemia	2	46.4912	17.5439	34.1463	0	0
4	14 day	+Artemia	2	46.4912	17.5439	34.1463	0	0
5	14 day	+Artemia	2	45.614	19.2982	33.3333	0	0
6	14 day	+Artemia	2	43.8596	20.1754	34.1463	0	0
7	14 day	+Artemia	2	43.8596	20.1754	34.9593	0	0
8	14 day	+Artemia	2	43.8596	20.1754	34.9593	0	0
9	14 day	+Artemia	2	42.1053	20.1754	36.5854	0	0
10	14 day	+Artemia	2	41.2281	20.1754	34.9593	2.43902	0
11	14 day	+Artemia	2	38.5965	20.1754	34.9593	3.25203	0
12	14 day	+Artemia	2	35.9649	20.1754	35.7724	4.06504	0
13	14 day	+Artemia	2	35.9649	21.0526	34.9593	4.06504	0
14	14 day	+Artemia	2	38.5965	21.0526	32.5203	4.06504	0
15	14 day	+Artemia	2	35.0877	21.0526	35.7724	4.87805	0
16	14 day	+Artemia	2	35.0877	21.0526	34.9593	4.06504	0
17	14 day	+Artemia	2	35.0877	21.9298	33.3333	4.87805	0
18	14 day	+Artemia	2	35.0877	21.0526	34.1463	4.06504	0
19	14 day	+Artemia	2	32.4561	21.9298	35.7724	4.06504	0
20	14 day	+Artemia	2	32.4561	21.9298	35.7724	4.06504	0
21	14 day	+Artemia	2	31.5789	20.1754	34.1463	5.69106	0.877193
22	14 day	+Artemia	2	31.5789	20.1754	34.1463	5.69106	0.877193
23	14 day	+Artemia	2	31.5789	17.5439	33.3333	4.06504	1.75439
24	14 day	+Artemia	2	31.5789	19.2982	30.0813	6.50407	1.75439
25	14 day	+Artemia	2	31.5789	19.2982	29.2683	4.87805	3.50877
26	14 day	+Artemia	2	31.5789	14.0351	30.0813	4.87805	3.50877
27	14 day	+Artemia	2	31.5789	12.2807	30.0813	2.43902	6.14035
28	14 day	+Artemia	2	31.5789	10.5263	28.4553	3.25203	6.14035
29	14 day	+Artemia	2	31.5789	10.5263	28.4553	3.25203	6.14035
30	14 day	+Artemia	2	31.5789	10.5263	28.4553	3.25203	6.14035
0	14 day	+Artemia	3	59.8039	2.53165	28.0488	0	0
1	14 day	+Artemia	3	59.8039	16.4557	28.0488	0	0
2	14 day	+Artemia	3	56.8627	18.9873	21.9512	0	0
3	14 day	+Artemia	3	50.9804	18.9873	21.9512	0	0
4	14 day	+Artemia	3	50	20.2532	21.9512	0	0
5	14 day	+Artemia	3	50	20.2532	21.9512	0	0
6	14 day	+Artemia	3	50	20.2532	21.9512	0	0
7	14 day	+Artemia	3	50	20.2532	21.9512	0	0
8	14 day	+Artemia	3	49.0196	20.2532	21.9512	0	0
9	14 day	+Artemia	3	48.0392	21.519	21.9512	0	0
10	14 day	+Artemia	3	47.0588	21.519	21.9512	0	0
11	14 day	+Artemia	3	48.0392	21.519	21.9512	0	0
12	14 day	+Artemia	3	48.0392	20.2532	21.9512	0	0
13	14 day	+Artemia	3	48.0392	25.3165	26.8293	2.53165	0
14	14 day	+Artemia	3	48.0392	25.3165	26.8293	3.79747	0
15	14 day	+Artemia	3	48.0392	25.3165	28.0488	3.79747	0
16	14 day	+Artemia	3	47.0588	25.3165	25.6098	3.79747	0
17	14 day	+Artemia	3	47.0588	25.3165	25.6098	3.79747	0
18	14 day	+Artemia	3	47.0588	25.3165	25.6098	5.06329	0
19	14 day	+Artemia	3	46.0784	25.3165	26.8293	3.79747	0
20	14 day	+Artemia	3	46.0784	25.3165	25.6098	2.53165	0
21	14 day	+Artemia	3	44.1176	25.3165	25.6098	2.53165	0
22	14 day	+Artemia	3	44.1176	25.3165	24.3902	2.53165	0
23	14 day	+Artemia	3	42.1569	24.0506	25.6098	2.53165	1.26582
24	14 day	+Artemia	3	41.1765	24.0506	25.6098	1.26582	2.53165
25	14 day	+Artemia	3	41.1765	24.0506	25.6098	1.26582	2.53165
26	14 day	+Artemia	3	40.1961	22.7848	25.6098	1.26582	2.53165
27	14 day	+Artemia	3	39.2157	21.519	26.8293	1.26582	2.53165
28	14 day	+Artemia	3	39.2157	16.4557	25.6098	1.26582	2.53165
29	14 day	+Artemia	3	39.2157	16.4557	24.3902	1.26582	2.53165
30	14 day	+Artemia	3	39.2157	16.4557	25.6098	1.26582	2.53165
0	14 day	only B. poppei	1	56.701	11.3402	34.6154	0	0
1	14 day	only B. poppei	1	56.701	11.3402	27.8846	0	0
2	14 day	only B. poppei	1	48.4536	11.3402	37.5	0	0
3	14 day	only B. poppei	1	46.3918	12.3711	38.4615	0	0
4	14 day	only B. poppei	1	44.3299	12.3711	39.4231	0	0
5	14 day	only B. poppei	1	43.299	12.3711	39.4231	0	0
6	14 day	only B. poppei	1	43.299	12.3711	39.4231	0	0
7	14 day	only B. poppei	1	43.299	12.3711	39.4231	0	0
8	14 day	only B. poppei	1	41.2371	14.433	38.4615	1.03093	0
9	14 day	only B. poppei	1	40.2062	14.433	38.4615	1.03093	0
10	14 day	only B. poppei	1	38.1443	15.4639	35.5769	3.09278	0
11	14 day	only B. poppei	1	37.1134	15.4639	35.5769	6.18557	0
12	14 day	only B. poppei	1	36.0825	15.4639	34.6154	8.24742	0
13	14 day	only B. poppei	1	34.0206	15.4639	33.6538	9.27835	0
14	14 day	only B. poppei	1	32.9897	15.4639	33.6538	10.3093	0
15	14 day	only B. poppei	1	32.9897	15.4639	31.7308	12.3711	0
16	14 day	only B. poppei	1	32.9897	15.4639	32.6923	12.3711	0
17	14 day	only B. poppei	1	32.9897	15.4639	28.8462	14.433	2.06186
18	14 day	only B. poppei	1	32.9897	15.4639	28.8462	14.433	2.06186
19	14 day	only B. poppei	1	31.9588	15.4639	29.8077	10.3093	5.15464
20	14 day	only B. poppei	1	29.8969	12.3711	29.8077	9.27835	7.21649
21	14 day	only B. poppei	1	28.866	13.4021	30.7692	8.24742	8.24742
22	14 day	only B. poppei	1	27.8351	13.4021	28.8462	8.24742	8.24742
23	14 day	only B. poppei	1	27.8351	13.4021	31.7308	8.24742	8.24742
24	14 day	only B. poppei	1	27.8351	13.4021	31.7308	7.21649	9.27835
25	14 day	only B. poppei	1	27.8351	13.4021	29.8077	6.18557	10.3093
26	14 day	only B. poppei	1	27.8351	13.4021	18.1818	8.24742	10.3093
27	14 day	only B. poppei	1	27.8351	12.3711	27.8846	7.21649	11.3402
28	14 day	only B. poppei	1	26.8041	12.3711	27.8846	7.21649	12.3711
29	14 day	only B. poppei	1	26.8041	11.3402	25.4717	9.27835	12.3711
30	14 day	only B. poppei	1	26.8041	10.3093	25.4717	9.27835	12.3711
0	14 day	only B. poppei	2	53.6842	6.31579	31.5789	0	0
1	14 day	only B. poppei	2	53.6842	6.31579	31.5789	0	0
2	14 day	only B. poppei	2	53.6842	6.31579	31.5789	0	0
3	14 day	only B. poppei	2	53.6842	6.31579	31.5789	0	0
4	14 day	only B. poppei	2	51.5789	7.36842	32.6316	0	0
5	14 day	only B. poppei	2	43.1579	10.5263	37.8947	0	0
6	14 day	only B. poppei	2	42.1053	11.5789	37.8947	0	0
7	14 day	only B. poppei	2	42.1053	11.5789	37.8947	0	0
8	14 day	only B. poppei	2	42.1053	11.5789	37.8947	0	0
9	14 day	only B. poppei	2	43.1579	11.5789	35.7895	1.05263	0
10	14 day	only B. poppei	2	42.1053	12.6316	34.7368	2.10526	0
11	14 day	only B. poppei	2	41.0526	12.6316	32.6316	3.15789	0
12	14 day	only B. poppei	2	41.0526	12.6316	31.5789	4.21053	0
13	14 day	only B. poppei	2	41.0526	12.6316	31.5789	4.21053	0
14	14 day	only B. poppei	2	41.0526	12.6316	30.5263	5.26316	0
15	14 day	only B. poppei	2	41.0526	11.5789	31.5789	4.21053	0
16	14 day	only B. poppei	2	41.0526	12.6316	29.4737	6.31579	0
17	14 day	only B. poppei	2	40	12.6316	28.4211	7.36842	0
18	14 day	only B. poppei	2	40	13.6842	27.3684	7.36842	0
19	14 day	only B. poppei	2	38.9474	11.5789	27.3684	6.31579	1.05263
20	14 day	only B. poppei	2	36.8421	12.6316	27.3684	5.26316	3.15789
21	14 day	only B. poppei	2	36.8421	12.6316	27.3684	3.15789	4.21053
22	14 day	only B. poppei	2	36.8421	12.6316	27.3684	3.15789	4.21053
23	14 day	only B. poppei	2	35.7895	9.47368	26.3158	4.21053	4.21053
24	14 day	only B. poppei	2	35.7895	9.47368	26.3158	4.21053	4.21053
25	14 day	only B. poppei	2	35.7895	8.42105	26.3158	3.15789	5.26316
26	14 day	only B. poppei	2	34.7368	9.47368	24.2105	3.15789	6.31579
27	14 day	only B. poppei	2	34.7368	9.47368	24.2105	3.15789	6.31579
28	14 day	only B. poppei	2	34.7368	8.42105	23.1579	3.15789	7.36842
29	14 day	only B. poppei	2	34.7368	8.42105	23.1579	3.15789	7.36842
30	14 day	only B. poppei	2	34.7368	11.5789	28.4211	3.15789	8.42105
0	14 day	only B. poppei	3	60.1626	8.13008	30.0813	0	0
1	14 day	only B. poppei	3	56.9106	7.31707	29.2683	0	0
2	14 day	only B. poppei	3	56.0976	7.31707	30.0813	0	0
3	14 day	only B. poppei	3	54.4715	7.31707	31.7073	0	0
4	14 day	only B. poppei	3	53.6585	7.31707	31.7073	0	0
5	14 day	only B. poppei	3	52.0325	7.31707	32.5203	0	0
6	14 day	only B. poppei	3	50.4065	8.94309	32.5203	0	0
7	14 day	only B. poppei	3	50.4065	8.94309	32.5203	0	0
8	14 day	only B. poppei	3	46.3415	10.5691	33.3333	0	0
9	14 day	only B. poppei	3	45.5285	10.5691	34.1463	0	0
10	14 day	only B. poppei	3	44.7154	10.5691	34.9593	0	0
11	14 day	only B. poppei	3	44.7154	9.7561	34.9593	0	0
12	14 day	only B. poppei	3	42.2764	9.7561	34.1463	3.73832	0
13	14 day	only B. poppei	3	42.2764	9.7561	34.1463	3.73832	0
14	14 day	only B. poppei	3	42.2764	9.7561	34.1463	3.73832	0
15	14 day	only B. poppei	3	42.2764	9.7561	34.1463	3.73832	0
16	14 day	only B. poppei	3	42.2764	8.94309	32.5203	5.60748	0
17	14 day	only B. poppei	3	42.2764	9.7561	34.1463	1.86916	0
18	14 day	only B. poppei	3	42.2764	9.7561	34.1463	1.86916	0
19	14 day	only B. poppei	3	41.4634	8.13008	32.5203	2.80374	1.62602
20	14 day	only B. poppei	3	41.4634	8.13008	32.5203	2.80374	1.62602
21	14 day	only B. poppei	3	40.6504	8.13008	31.7073	3.73832	1.62602
22	14 day	only B. poppei	3	40.6504	8.13008	31.7073	3.73832	1.62602
23	14 day	only B. poppei	3	40.6504	8.13008	31.7073	3.73832	1.62602
24	14 day	only B. poppei	3	39.8374	7.31707	30.8943	1.86916	3.25203
25	14 day	only B. poppei	3	39.8374	6.50407	29.2683	3.73832	3.25203
26	14 day	only B. poppei	3	39.8374	6.50407	29.2683	3.73832	3.25203
27	14 day	only B. poppei	3	39.8374	6.50407	29.2683	3.73832	3.25203
28	14 day	only B. poppei	3	39.8374	5.69106	29.2683	3.73832	3.25203
29	14 day	only B. poppei	3	39.8374	5.69106	29.2683	3.73832	3.25203
30	14 day	only B. poppei	3	38.2114	5.69106	29.2683	4.6729	3.25203
0	30 days	Artemia	1	61.8182	0	36.3636	0	0
1	30 days	Artemia	1	54.5455	9.09091	32.7273	0	0
2	30 days	Artemia	1	52.7273	9.09091	34.5455	0	0
3	30 days	Artemia	1	52.7273	10.9091	32.7273	0	0
4	30 days	Artemia	1	52.7273	10.9091	32.7273	0	0
5	30 days	Artemia	1	52.7273	10.9091	32.7273	0	0
6	30 days	Artemia	1	52.7273	10.9091	32.7273	0	0
7	30 days	Artemia	1	50.9091	12.7273	32.7273	0	0
8	30 days	Artemia	1	49.0909	12.7273	32.7273	0	0
9	30 days	Artemia	1	49.0909	12.7273	32.7273	0	0
10	30 days	Artemia	1	47.2727	12.7273	32.7273	0	0
11	30 days	Artemia	1	47.2727	12.7273	32.7273	0	0
12	30 days	Artemia	1	47.2727	14.5455	30.9091	0	0
13	30 days	Artemia	1	47.2727	12.7273	30.9091	1.81818	0
14	30 days	Artemia	1	47.2727	12.7273	27.2727	3.63636	0
15	30 days	Artemia	1	47.2727	12.7273	25.4545	5.45455	0
16	30 days	Artemia	1	47.2727	12.7273	25.4545	3.63636	1.81818
17	30 days	Artemia	1	41.8182	10.9091	25.4545	7.27273	1.81818
18	30 days	Artemia	1	41.8182	10.9091	25.4545	7.27273	1.81818
19	30 days	Artemia	1	32.7273	10.9091	21.8182	14.5455	1.81818
20	30 days	Artemia	1	32.7273	10.9091	21.8182	12.7273	3.63636
21	30 days	Artemia	1	32.7273	10.9091	21.8182	12.7273	3.63636
22	30 days	Artemia	1	30.9091	10.9091	21.8182	10.9091	5.45455
23	30 days	Artemia	1	29.0909	9.09091	21.8182	10.9091	7.27273
24	30 days	Artemia	1	29.0909	9.09091	21.8182	9.09091	9.09091
25	30 days	Artemia	1	29.0909	9.09091	20	9.09091	12.7273
26	30 days	Artemia	1	29.0909	9.09091	18.1818	9.09091	12.7273
27	30 days	Artemia	1	29.0909	7.27273	18.1818	7.27273	12.7273
28	30 days	Artemia	1	25.4545	7.27273	20	10.9091	12.7273
29	30 days	Artemia	1	25.4545	7.27273	20	9.09091	14.5455
30	30 days	Artemia	1	25.4545	3.63636	20	7.27273	16.3636
0	30 days	Artemia	2	80.2198	2.1978	17.1717	0	0
1	30 days	Artemia	2	71.4286	7.69231	21.2121	0	0
2	30 days	Artemia	2	70.3297	10.989	20.202	0	0
3	30 days	Artemia	2	70.3297	10.989	19.1919	0	0
4	30 days	Artemia	2	69.2308	12.0879	19.1919	0	0
5	30 days	Artemia	2	69.2308	12.0879	21.2121	0	0
6	30 days	Artemia	2	69.2308	12.0879	20.202	0	0
7	30 days	Artemia	2	69.2308	12.0879	20.202	0	0
8	30 days	Artemia	2	68.1319	13.1868	20.202	0	0
9	30 days	Artemia	2	67.033	13.1868	20.202	0	0
10	30 days	Artemia	2	67.033	13.1868	20.202	1.0989	0
11	30 days	Artemia	2	64.8352	13.1868	21.2121	2.1978	0
12	30 days	Artemia	2	63.7363	13.1868	22.2222	2.1978	0
13	30 days	Artemia	2	63.7363	13.1868	27.2727	2.1978	0
14	30 days	Artemia	2	61.5385	12.0879	22.2222	2.1978	0
15	30 days	Artemia	2	59.3407	12.0879	21.2121	7.69231	0
16	30 days	Artemia	2	59.3407	12.0879	22.2222	4.3956	0
17	30 days	Artemia	2	56.044	12.0879	24.2424	4.3956	0
18	30 days	Artemia	2	54.9451	10.989	24.2424	5.49451	0
19	30 days	Artemia	2	53.8462	10.989	21.2121	7.69231	1.0989
20	30 days	Artemia	2	51.6484	10.989	24.2424	6.59341	2.1978
21	30 days	Artemia	2	48.3516	9.89011	22.2222	6.59341	5.49451
22	30 days	Artemia	2	47.2527	9.89011	22.2222	5.49451	6.59341
23	30 days	Artemia	2	47.2527	8.79121	22.2222	3.2967	8.79121
24	30 days	Artemia	2	43.956	9.89011	17.1717	5.49451	8.79121
25	30 days	Artemia	2	43.956	6.59341	23.2323	4.3956	8.79121
26	30 days	Artemia	2	42.8571	6.59341	23.2323	4.3956	8.79121
27	30 days	Artemia	2	42.8571	6.59341	23.2323	4.3956	8.79121
28	30 days	Artemia	2	41.7582	6.59341	23.2323	3.2967	9.89011
29	30 days	Artemia	2	41.7582	6.59341	24.2424	3.2967	9.89011
30	30 days	Artemia	2	41.7582	4.3956	21.2121	5.49451	9.89011
0	30 days	Artemia	3	70.8861	2.53165	28.0488	0	0
1	30 days	Artemia	3	59.4937	16.4557	23.1707	0	0
2	30 days	Artemia	3	58.2278	18.9873	21.9512	0	0
3	30 days	Artemia	3	58.2278	18.9873	21.9512	0	0
4	30 days	Artemia	3	56.962	20.2532	21.9512	0	0
5	30 days	Artemia	3	56.962	20.2532	21.9512	0	0
6	30 days	Artemia	3	56.962	20.2532	21.9512	0	0
7	30 days	Artemia	3	56.962	20.2532	21.9512	0	0
8	30 days	Artemia	3	56.962	20.2532	21.9512	0	0
9	30 days	Artemia	3	55.6962	21.519	21.9512	0	0
10	30 days	Artemia	3	55.6962	21.519	21.9512	0	0
11	30 days	Artemia	3	54.4304	21.519	21.9512	0	0
12	30 days	Artemia	3	54.4304	20.2532	21.9512	0	0
13	30 days	Artemia	3	40.5063	25.3165	26.8293	2.53165	0
14	30 days	Artemia	3	37.9747	25.3165	26.8293	3.79747	0
15	30 days	Artemia	3	35.443	25.3165	28.0488	3.79747	0
16	30 days	Artemia	3	35.443	25.3165	25.6098	3.79747	0
17	30 days	Artemia	3	35.443	25.3165	25.6098	3.79747	0
18	30 days	Artemia	3	34.1772	25.3165	25.6098	5.06329	0
19	30 days	Artemia	3	34.1772	25.3165	26.8293	3.79747	0
20	30 days	Artemia	3	34.1772	25.3165	25.6098	2.53165	0
21	30 days	Artemia	3	34.1772	25.3165	25.6098	2.53165	0
22	30 days	Artemia	3	34.1772	25.3165	24.3902	2.53165	0
23	30 days	Artemia	3	34.1772	24.0506	25.6098	2.53165	1.26582
24	30 days	Artemia	3	34.1772	24.0506	25.6098	1.26582	2.53165
25	30 days	Artemia	3	34.1772	24.0506	25.6098	1.26582	2.53165
26	30 days	Artemia	3	34.1772	22.7848	25.6098	1.26582	2.53165
27	30 days	Artemia	3	34.1772	21.519	26.8293	1.26582	2.53165
28	30 days	Artemia	3	34.1772	16.4557	25.6098	1.26582	2.53165
29	30 days	Artemia	3	32.9114	16.4557	24.3902	1.26582	2.53165
30	30 days	Artemia	3	32.9114	16.4557	25.6098	1.26582	2.53165
0	30 days	only B. poppei	1	56.8966	15.5172	18.9655	0	0
1	30 days	only B. poppei	1	56.0345	15.5172	19.8276	0	0
2	30 days	only B. poppei	1	56.0345	15.5172	19.8276	0	0
3	30 days	only B. poppei	1	56.0345	15.5172	19.8276	0	0
4	30 days	only B. poppei	1	55.1724	15.5172	19.8276	0	0
5	30 days	only B. poppei	1	55.1724	14.6552	21.5517	0	0
6	30 days	only B. poppei	1	53.4483	14.6552	23.2759	0	0
7	30 days	only B. poppei	1	53.4483	14.6552	21.5517	0	0
8	30 days	only B. poppei	1	52.5862	12.931	21.5517	0	0
9	30 days	only B. poppei	1	52.5862	10.3448	20.6897	0.862069	0
10	30 days	only B. poppei	1	52.5862	10.3448	19.8276	1.72414	0
11	30 days	only B. poppei	1	49.1379	9.48276	20.6897	2.58621	0
12	30 days	only B. poppei	1	49.1379	9.48276	19.8276	2.58621	0
13	30 days	only B. poppei	1	44.8276	9.48276	18.9655	6.03448	0
14	30 days	only B. poppei	1	42.2414	8.62069	18.9655	6.03448	0
15	30 days	only B. poppei	1	42.2414	8.62069	18.9655	6.03448	0
16	30 days	only B. poppei	1	41.3793	7.75862	18.9655	6.89655	0.862069
17	30 days	only B. poppei	1	40.5172	4.31034	16.3793	9.48276	1.72414
18	30 days	only B. poppei	1	37.931	4.31034	17.2414	8.62069	4.31034
19	30 days	only B. poppei	1	36.2069	4.31034	15.5172	11.2069	5.17241
20	30 days	only B. poppei	1	34.4828	2.58621	16.3793	9.48276	6.89655
21	30 days	only B. poppei	1	32.7586	2.58621	16.3793	7.75862	8.62069
22	30 days	only B. poppei	1	32.7586	2.58621	16.3793	7.75862	9.48276
23	30 days	only B. poppei	1	32.7586	2.58621	16.3793	6.89655	10.3448
24	30 days	only B. poppei	1	32.7586	2.58621	16.3793	6.89655	10.3448
25	30 days	only B. poppei	1	31.8966	2.58621	16.3793	5.17241	12.931
26	30 days	only B. poppei	1	31.0345	2.58621	16.3793	6.89655	12.931
27	30 days	only B. poppei	1	31.0345	2.58621	16.3793	6.89655	12.931
28	30 days	only B. poppei	1	31.0345	2.58621	16.3793	6.89655	12.931
29	30 days	only B. poppei	1	31.0345	3.44828	17.2414	4.31034	15.5172
30	30 days	only B. poppei	1	31.0345	2.58621	17.2414	3.44828	16.3793
0	30 days	only B. poppei	2	50.7937	17.4603	19.4444	0	0
1	30 days	only B. poppei	2	50.7937	17.4603	19.4444	0	0
2	30 days	only B. poppei	2	50.7937	17.4603	22.2222	0	0
3	30 days	only B. poppei	2	50.7937	17.4603	20.8333	0	0
4	30 days	only B. poppei	2	50.7937	17.4603	22.2222	0	0
5	30 days	only B. poppei	2	50.7937	17.4603	19.4444	0	0
6	30 days	only B. poppei	2	50.7937	17.4603	19.4444	0	0
7	30 days	only B. poppei	2	50.7937	17.4603	19.4444	0	0
8	30 days	only B. poppei	2	50.7937	15.873	19.4444	0	0
9	30 days	only B. poppei	2	50.7937	15.873	19.4444	0	0
10	30 days	only B. poppei	2	50.7937	15.873	19.4444	0	0
11	30 days	only B. poppei	2	50.7937	15.873	19.4444	0	0
12	30 days	only B. poppei	2	49.2063	14.2857	20.8333	0	0
13	30 days	only B. poppei	2	44.4444	14.2857	20.6349	1.5873	0
14	30 days	only B. poppei	2	47.619	14.2857	19.4444	1.5873	0
15	30 days	only B. poppei	2	46.0317	11.1111	19.4444	6.34921	0
16	30 days	only B. poppei	2	44.4444	14.2857	22.2222	4.7619	0
17	30 days	only B. poppei	2	39.6825	12.6984	20.8333	9.52381	0
18	30 days	only B. poppei	2	39.6825	11.1111	20.8333	9.52381	1.5873
19	30 days	only B. poppei	2	38.0952	9.52381	20.8333	6.34921	4.7619
20	30 days	only B. poppei	2	36.5079	9.52381	20.8333	6.34921	4.7619
21	30 days	only B. poppei	2	36.5079	9.52381	20.8333	6.34921	4.7619
22	30 days	only B. poppei	2	34.9206	9.52381	19.4444	6.34921	4.7619
23	30 days	only B. poppei	2	30.1587	7.93651	20.8333	4.7619	7.93651
24	30 days	only B. poppei	2	30.1587	7.93651	15.2778	4.7619	7.93651
25	30 days	only B. poppei	2	30.1587	7.93651	20.8333	4.7619	7.93651
26	30 days	only B. poppei	2	30.1587	7.93651	20.8333	3.1746	7.93651
27	30 days	only B. poppei	2	30.1587	6.34921	20.8333	4.7619	7.93651
28	30 days	only B. poppei	2	30.1587	6.34921	22.2222	3.1746	9.52381
29	30 days	only B. poppei	2	30.1587	4.7619	22.2222	1.5873	11.1111
30	30 days	only B. poppei	2	28.5714	4.7619	22.2222	1.5873	11.1111
0	30 days	only B. poppei	3	62.6263	10.101	23.5849	0	0
1	30 days	only B. poppei	3	61.6162	10.101	25.4717	0	0
2	30 days	only B. poppei	3	61.6162	10.101	25.4717	0	0
3	30 days	only B. poppei	3	61.6162	10.101	25.4717	0	0
4	30 days	only B. poppei	3	61.6162	10.101	25.4717	0	0
5	30 days	only B. poppei	3	61.6162	10.101	25.4717	0	0
6	30 days	only B. poppei	3	61.6162	10.101	25.4717	0	0
7	30 days	only B. poppei	3	58.5859	11.1111	25.4717	0	0
8	30 days	only B. poppei	3	57.5758	11.1111	25.4717	0	0
9	30 days	only B. poppei	3	56.5657	11.1111	25.4717	0	0
10	30 days	only B. poppei	3	53.5354	11.1111	26.4151	0	0
11	30 days	only B. poppei	3	53.5354	9.09091	25.4717	0	0
12	30 days	only B. poppei	3	52.5253	9.09091	26.4151	0	0
13	30 days	only B. poppei	3	52.5253	9.09091	25.4717	0	0
14	30 days	only B. poppei	3	52.5253	9.09091	26.4151	0	0
15	30 days	only B. poppei	3	44.4444	8.08081	30.1887	3.0303	0
16	30 days	only B. poppei	3	43.4343	8.08081	30.1887	4.0404	0
17	30 days	only B. poppei	3	43.4343	8.08081	30.1887	4.0404	0
18	30 days	only B. poppei	3	40.404	8.08081	28.3019	5.05051	0
19	30 days	only B. poppei	3	39.3939	7.07071	28.3019	6.06061	0
20	30 days	only B. poppei	3	38.3838	7.07071	28.3019	5.05051	2.0202
21	30 days	only B. poppei	3	37.3737	7.07071	27.3585	5.05051	2.0202
22	30 days	only B. poppei	3	37.3737	7.07071	20.7547	5.05051	2.0202
23	30 days	only B. poppei	3	37.3737	6.06061	26.4151	4.0404	3.0303
24	30 days	only B. poppei	3	37.3737	5.05051	24.5283	5.05051	4.0404
25	30 days	only B. poppei	3	37.3737	4.0404	23.5849	5.05051	5.05051
26	30 days	only B. poppei	3	34.3434	4.0404	23.5849	5.05051	7.07071
27	30 days	only B. poppei	3	34.3434	4.0404	23.5849	5.05051	7.07071
28	30 days	only B. poppei	3	33.3333	2.0202	23.5849	6.06061	7.07071
29	30 days	only B. poppei	3	32.3232	2.0202	23.5849	6.06061	7.07071
30	30 days	only B. poppei	3	31.3131	2.0202	23.5849	6.06061	8.08081
0	90 days	Artemia	1	31.7647	0	58.8235	0	0
1	90 days	Artemia	1	12.9412	18.8235	58.8235	0	0
2	90 days	Artemia	1	12.9412	18.8235	58.8235	0	0
3	90 days	Artemia	1	12.9412	18.8235	58.8235	0	0
4	90 days	Artemia	1	11.7647	18.8235	60	0	0
5	90 days	Artemia	1	11.7647	18.8235	60	0	0
6	90 days	Artemia	1	5.88235	20	63.5294	0	0
7	90 days	Artemia	1	5.88235	20	63.5294	0	0
8	90 days	Artemia	1	4.70588	21.1765	63.5294	0	0
9	90 days	Artemia	1	4.70588	21.1765	63.5294	0	0
10	90 days	Artemia	1	4.70588	21.1765	63.5294	0	0
11	90 days	Artemia	1	4.70588	21.1765	63.5294	0	0
12	90 days	Artemia	1	4.70588	21.1765	62.3529	1.17647	0
13	90 days	Artemia	1	3.52941	21.1765	63.5294	1.17647	0
14	90 days	Artemia	1	3.52941	20	61.1765	3.52941	0
15	90 days	Artemia	1	3.52941	20	61.1765	3.52941	0
16	90 days	Artemia	1	2.35294	20	61.1765	4.70588	0
17	90 days	Artemia	1	2.35294	18.8235	61.1765	3.52941	1.17647
18	90 days	Artemia	1	2.35294	16.4706	60	3.52941	1.17647
19	90 days	Artemia	1	2.35294	16.4706	58.8235	3.52941	1.17647
20	90 days	Artemia	1	2.35294	16.4706	58.8235	3.52941	1.17647
21	90 days	Artemia	1	2.35294	15.2941	58.8235	3.52941	1.17647
22	90 days	Artemia	1	2.35294	14.1176	57.6471	3.52941	2.35294
23	90 days	Artemia	1	2.35294	14.1176	57.6471	3.52941	2.35294
24	90 days	Artemia	1	2.35294	12.9412	55.2941	3.52941	3.52941
25	90 days	Artemia	1	2.35294	10.5882	54.1176	3.52941	3.52941
26	90 days	Artemia	1	2.35294	10.5882	54.1176	3.52941	3.52941
27	90 days	Artemia	1	2.35294	10.5882	54.1176	3.52941	3.52941
28	90 days	Artemia	1	2.35294	10.5882	52.9412	3.52941	3.52941
29	90 days	Artemia	1	2.35294	10.5882	52.9412	2.35294	4.70588
30	90 days	Artemia	1	2.35294	10.5882	51.7647	2.35294	5.88235
0	90 days	Artemia	2	53.3333	0	44.7619	0	0
1	90 days	Artemia	2	38.0952	13.3333	46.6667	0	0
2	90 days	Artemia	2	38.0952	13.3333	46.6667	0	0
3	90 days	Artemia	2	38.0952	13.3333	46.6667	0	0
4	90 days	Artemia	2	35.2381	14.2857	47.619	0	0
5	90 days	Artemia	2	33.3333	14.2857	47.619	0	0
6	90 days	Artemia	2	28.5714	15.2381	51.4286	0	0
7	90 days	Artemia	2	26.6667	16.1905	52.381	0	0
8	90 days	Artemia	2	25.7143	16.1905	52.381	0.952381	0
9	90 days	Artemia	2	21.9048	17.1429	53.3333	2.85714	0
10	90 days	Artemia	2	21.9048	17.1429	53.3333	2.85714	0
11	90 days	Artemia	2	21.9048	17.1429	53.3333	2.85714	0
12	90 days	Artemia	2	21.9048	17.1429	53.3333	2.85714	0
13	90 days	Artemia	2	20.9524	17.1429	52.381	3.80952	0
14	90 days	Artemia	2	20.9524	16.1905	52.381	3.80952	0
15	90 days	Artemia	2	20.9524	16.1905	52.381	3.80952	0
16	90 days	Artemia	2	20.9524	16.1905	52.381	3.80952	0
17	90 days	Artemia	2	20.9524	16.1905	52.381	3.80952	0
18	90 days	Artemia	2	20	17.1429	51.4286	3.80952	0
19	90 days	Artemia	2	20	17.1429	50.4762	4.7619	0.952381
20	90 days	Artemia	2	20	18.0952	49.5238	4.7619	0.952381
21	90 days	Artemia	2	18.0952	18.0952	51.4286	4.7619	0.952381
22	90 days	Artemia	2	17.1429	14.2857	51.4286	3.80952	0.952381
23	90 days	Artemia	2	17.1429	11.4286	51.4286	3.80952	0.952381
24	90 days	Artemia	2	17.1429	11.4286	51.4286	3.80952	0.952381
25	90 days	Artemia	2	17.1429	10.4762	50.4762	3.80952	0.952381
26	90 days	Artemia	2	17.1429	10.4762	49.5238	3.80952	0.952381
27	90 days	Artemia	2	17.1429	9.52381	47.619	4.7619	0.952381
28	90 days	Artemia	2	17.1429	9.52381	47.619	4.7619	0.952381
29	90 days	Artemia	2	17.1429	9.52381	47.619	4.7619	0.952381
30	90 days	Artemia	2	17.1429	9.52381	47.619	4.7619	0.952381
0	90 days	Artemia	3	60.8696	0	33.6957	0	0
1	90 days	Artemia	3	54.3478	6.52174	33.6957	0	0
2	90 days	Artemia	3	48.913	10.8696	34.7826	0	0
3	90 days	Artemia	3	44.5652	13.0435	36.9565	0	0
4	90 days	Artemia	3	43.4783	14.1304	36.9565	0	0
5	90 days	Artemia	3	38.0435	16.3043	39.1304	0	0
6	90 days	Artemia	3	38.0435	16.3043	39.1304	0	0
7	90 days	Artemia	3	36.9565	16.3043	40.2174	0	0
8	90 days	Artemia	3	36.9565	16.3043	40.2174	0	0
9	90 days	Artemia	3	36.9565	16.3043	40.2174	0	0
10	90 days	Artemia	3	35.8696	16.3043	36.9565	3.26087	0
11	90 days	Artemia	3	35.8696	16.3043	36.9565	3.26087	0
12	90 days	Artemia	3	35.8696	16.3043	36.9565	3.26087	0
13	90 days	Artemia	3	35.8696	16.3043	36.9565	3.26087	0
14	90 days	Artemia	3	35.8696	16.3043	36.9565	3.26087	0
15	90 days	Artemia	3	35.8696	16.3043	36.9565	3.26087	0
16	90 days	Artemia	3	34.7826	17.3913	36.9565	2.17391	1.08696
17	90 days	Artemia	3	34.7826	17.3913	36.9565	2.17391	1.08696
18	90 days	Artemia	3	34.7826	17.3913	36.9565	2.17391	1.08696
19	90 days	Artemia	3	34.7826	16.3043	36.9565	2.17391	1.08696
20	90 days	Artemia	3	34.7826	14.1304	33.6957	4.34783	1.08696
21	90 days	Artemia	3	33.6957	14.1304	34.7826	3.26087	2.17391
22	90 days	Artemia	3	33.6957	13.0435	34.7826	3.26087	2.17391
23	90 days	Artemia	3	32.6087	13.0435	34.7826	3.26087	2.17391
24	90 days	Artemia	3	32.6087	13.0435	34.7826	3.26087	2.17391
25	90 days	Artemia	3	32.6087	11.9565	34.7826	2.17391	3.26087
26	90 days	Artemia	3	32.6087	9.78261	34.7826	2.17391	4.34783
27	90 days	Artemia	3	32.6087	7.6087	33.6957	3.26087	4.34783
28	90 days	Artemia	3	31.5217	5.43478	33.6957	3.26087	4.34783
29	90 days	Artemia	3	31.5217	5.43478	33.6957	3.26087	4.34783
30	90 days	Artemia	3	30.4348	5.43478	33.6957	3.26087	5.43478
0	90 days	only B. poppei	1	17.0732	12.1951	46.3415	0	0
1	90 days	only B. poppei	1	17.0732	12.1951	46.3415	0	0
2	90 days	only B. poppei	1	17.0732	12.1951	46.3415	0	0
3	90 days	only B. poppei	1	17.0732	12.1951	46.3415	0	0
4	90 days	only B. poppei	1	17.0732	12.1951	46.3415	0	0
5	90 days	only B. poppei	1	17.0732	12.1951	46.3415	0	0
6	90 days	only B. poppei	1	15.4472	8.13008	47.9675	0	0
7	90 days	only B. poppei	1	14.6341	7.31707	48.7805	0	0
8	90 days	only B. poppei	1	13.0081	6.50407	46.3415	0	0
9	90 days	only B. poppei	1	12.1951	4.87805	45.5285	1.62602	0
10	90 days	only B. poppei	1	12.1951	4.87805	43.9024	3.25203	0
11	90 days	only B. poppei	1	9.7561	4.06504	43.9024	4.06504	0
12	90 days	only B. poppei	1	9.7561	4.06504	40.6504	7.31707	0
13	90 days	only B. poppei	1	9.7561	4.06504	40.6504	7.31707	0
14	90 days	only B. poppei	1	9.7561	2.43902	30.8943	17.0732	0
15	90 days	only B. poppei	1	9.7561	2.43902	30.8943	17.0732	0
16	90 days	only B. poppei	1	9.7561	2.43902	30.0813	17.8862	0
17	90 days	only B. poppei	1	9.7561	2.43902	29.2683	18.6992	0
18	90 days	only B. poppei	1	9.7561	1.62602	26.8293	19.5122	2.43902
19	90 days	only B. poppei	1	8.94309	1.62602	21.1382	16.2602	12.1951
20	90 days	only B. poppei	1	8.94309	1.62602	21.1382	16.2602	12.1951
21	90 days	only B. poppei	1	8.94309	1.62602	20.3252	13.8211	15.4472
22	90 days	only B. poppei	1	8.94309	0.813008	18.6992	12.1951	18.6992
23	90 days	only B. poppei	1	8.94309	0.813008	18.6992	11.3821	19.5122
24	90 days	only B. poppei	1	8.13008	0.813008	17.0732	10.5691	21.9512
25	90 days	only B. poppei	1	8.13008	0.813008	17.0732	9.7561	22.7642
26	90 days	only B. poppei	1	8.13008	0.813008	16.2602	10.5691	22.7642
27	90 days	only B. poppei	1	8.13008	0.813008	17.0732	10.5691	22.7642
28	90 days	only B. poppei	1	8.13008	0.813008	17.0732	10.5691	22.7642
29	90 days	only B. poppei	1	8.13008	0.813008	17.0732	9.7561	23.5772
30	90 days	only B. poppei	1	8.13008	0.813008	17.0732	9.7561	23.5772
0	90 days	only B. poppei	2	41.8605	12.7907	33.7209	0	0
1	90 days	only B. poppei	2	39.5349	12.7907	33.7209	0	0
2	90 days	only B. poppei	2	39.5349	12.7907	33.7209	0	0
3	90 days	only B. poppei	2	33.7209	20.9302	33.7209	0	0
4	90 days	only B. poppei	2	33.7209	20.9302	33.7209	0	0
5	90 days	only B. poppei	2	31.3953	19.7674	33.7209	0	0
6	90 days	only B. poppei	2	31.3953	13.9535	34.8837	0	0
7	90 days	only B. poppei	2	30.2326	6.97674	38.3721	0	0
8	90 days	only B. poppei	2	26.7442	4.65116	40.6977	0	0
9	90 days	only B. poppei	2	25.5814	4.65116	40.6977	1.16279	0
10	90 days	only B. poppei	2	25.5814	4.65116	40.6977	1.16279	0
11	90 days	only B. poppei	2	25.5814	4.65116	39.5349	2.32558	0
12	90 days	only B. poppei	2	25.5814	4.65116	39.5349	2.32558	0
13	90 days	only B. poppei	2	24.4186	3.48837	31.3953	11.6279	0
14	90 days	only B. poppei	2	22.093	3.48837	31.3953	11.6279	0
15	90 days	only B. poppei	2	22.093	3.48837	31.3953	11.6279	0
16	90 days	only B. poppei	2	22.093	3.48837	31.3953	11.6279	0
17	90 days	only B. poppei	2	22.093	3.48837	31.3953	11.6279	0
18	90 days	only B. poppei	2	20.9302	3.48837	26.7442	16.2791	0
19	90 days	only B. poppei	2	20.9302	2.32558	26.7442	15.1163	1.16279
20	90 days	only B. poppei	2	20.9302	2.32558	26.7442	15.1163	1.16279
21	90 days	only B. poppei	2	20.9302	2.32558	26.7442	15.1163	2.32558
22	90 days	only B. poppei	2	20.9302	2.32558	25.5814	12.7907	5.81395
23	90 days	only B. poppei	2	19.7674	2.32558	23.2558	11.6279	10.4651
24	90 days	only B. poppei	2	18.6047	2.32558	23.2558	11.6279	11.6279
25	90 days	only B. poppei	2	17.4419	2.32558	23.2558	11.6279	11.6279
26	90 days	only B. poppei	2	17.4419	1.16279	22.093	10.4651	12.7907
27	90 days	only B. poppei	2	17.4419	1.16279	23.2558	10.4651	12.7907
28	90 days	only B. poppei	2	17.4419	1.16279	23.2558	10.4651	12.7907
29	90 days	only B. poppei	2	17.4419	1.16279	22.093	10.4651	12.7907
30	90 days	only B. poppei	2	17.4419	1.16279	22.093	10.4651	12.7907
0	90 days	only B. poppei	3	44.6602	17.4757	28.1553	0	0
1	90 days	only B. poppei	3	36.8932	18.4466	33.9806	0	0
2	90 days	only B. poppei	3	36.8932	18.4466	33.9806	0	0
3	90 days	only B. poppei	3	35.9223	18.4466	34.9515	0	0
4	90 days	only B. poppei	3	35.9223	18.4466	34.9515	0	0
5	90 days	only B. poppei	3	35.9223	18.4466	33.9806	0	0
6	90 days	only B. poppei	3	35.9223	17.4757	33.0097	0	0
7	90 days	only B. poppei	3	32.0388	15.534	35.9223	0	0
8	90 days	only B. poppei	3	32.0388	15.534	36.8932	0	0
9	90 days	only B. poppei	3	31.068	15.534	37.8641	0	0
10	90 days	only B. poppei	3	31.068	9.70874	36.8932	0.970874	0
11	90 days	only B. poppei	3	31.068	9.70874	32.0388	5.82524	0
12	90 days	only B. poppei	3	31.068	8.73786	32.0388	5.82524	0
13	90 days	only B. poppei	3	31.068	9.70874	36.8932	0.970874	0
14	90 days	only B. poppei	3	31.068	9.70874	36.8932	0.970874	0
15	90 days	only B. poppei	3	28.1553	9.70874	32.0388	5.82524	0
16	90 days	only B. poppei	3	28.1553	9.70874	31.068	6.79612	0
17	90 days	only B. poppei	3	28.1553	8.73786	31.068	6.79612	0
18	90 days	only B. poppei	3	28.1553	8.73786	31.068	6.79612	0.970874
19	90 days	only B. poppei	3	28.1553	7.76699	30.0971	6.79612	1.94175
20	90 days	only B. poppei	3	28.1553	5.82524	29.1262	3.8835	5.82524
21	90 days	only B. poppei	3	28.1553	4.85437	29.1262	3.8835	5.82524
22	90 days	only B. poppei	3	28.1553	4.85437	29.1262	3.8835	5.82524
23	90 days	only B. poppei	3	27.1845	4.85437	29.1262	2.91262	5.82524
24	90 days	only B. poppei	3	27.1845	4.85437	29.1262	2.91262	5.82524
25	90 days	only B. poppei	3	28.1553	4.85437	28.1553	1.94175	6.79612
26	90 days	only B. poppei	3	26.2136	4.85437	29.1262	1.94175	6.79612
27	90 days	only B. poppei	3	26.2136	3.8835	28.1553	2.91262	6.79612
28	90 days	only B. poppei	3	25.2427	2.91262	27.1845	2.91262	6.79612
29	90 days	only B. poppei	3	25.2427	2.91262	27.1845	2.91262	6.79612
30	90 days	only B. poppei	3	25.2427	2.91262	27.1845	2.91262	6.79612

## Sheet: Figure 5
Figure 5a-d							Figure 5e						Figure 5f
Time (Days)	Treatment	Artemia	Replicate	All White Embryos (%)	White Emergent ED (%)		Time (Days)	Treatment	Replicate	Emergent ED (%)	White Emergent ED (%)		Time (Days)	Treatment	Replicate	Emergent ED (%)	White Emergent ED (%)
0	Control	n/a	1	0	0		13	Control	1	17.0732	0		22	14 day Anoxia with Artemia	1	21.9512	0
1	Control	n/a	1	0	0		14	Control	1	16.5312	0.542005		23	14 day Anoxia with Artemia	1	19.5122	1.21951
2	Control	n/a	1	0	0		15	Control	1	16.5312	0.813008		24	14 day Anoxia with Artemia	1	12.1951	9.7561
3	Control	n/a	1	0	0		16	Control	1	16.2602	1.35501		25	14 day Anoxia with Artemia	1	13.4146	9.7561
4	Control	n/a	1	0	0		17	Control	1	15.9892	1.62602		26	14 day Anoxia with Artemia	1	12.1951	10.9756
5	Control	n/a	1	0	0		18	Control	1	16.2602	1.62602		27	14 day Anoxia with Artemia	1	13.4146	10.9756
6	Control	n/a	1	0.271003	0		19	Control	1	15.1762	2.71003		28	14 day Anoxia with Artemia	1	9.7561	13.4146
7	Control	n/a	1	0.813008	0		20	Control	1	14.9051	2.98103		29	14 day Anoxia with Artemia	1	8.53659	14.6341
8	Control	n/a	1	0.813008	0		21	Control	1	12.4661	4.87805		30	14 day Anoxia with Artemia	1	8.53659	14.6341
9	Control	n/a	1	0.813008	0		22	Control	1	12.4661	4.87805		18	14 day Anoxia with Artemia	2	10.989	0
10	Control	n/a	1	0.813008	0		23	Control	1	11.6531	5.96206		19	14 day Anoxia with Artemia	2	10.989	1.75439
11	Control	n/a	1	1.08401	0		24	Control	1	11.3821	6.77507		20	14 day Anoxia with Artemia	2	10.989	1.75439
12	Control	n/a	1	1.08401	0		25	Control	1	10.5691	7.58808		21	14 day Anoxia with Artemia	2	9.89011	3.50877
13	Control	n/a	1	1.08401	0		26	Control	1	10.2981	8.67209		22	14 day Anoxia with Artemia	2	9.89011	3.50877
14	Control	n/a	1	1.62602	0.542005		27	Control	1	9.7561	9.21409		23	14 day Anoxia with Artemia	2	8.79121	3.50877
15	Control	n/a	1	1.62602	0.813008		28	Control	1	10.0271	10.0271		24	14 day Anoxia with Artemia	2	9.89011	4.38596
16	Control	n/a	1	2.71003	1.35501		29	Control	1	8.94309	11.1111		25	14 day Anoxia with Artemia	2	6.59341	6.14035
17	Control	n/a	1	2.71003	1.62602		30	Control	1	9.48509	11.1111		26	14 day Anoxia with Artemia	2	6.59341	10.5263
18	Control	n/a	1	2.98103	1.62602		13	Control	2	15.1163	0		27	14 day Anoxia with Artemia	2	6.59341	12.2807
19	Control	n/a	1	4.06504	2.71003		14	Control	2	15.407	0.290698		28	14 day Anoxia with Artemia	2	6.59341	14.0351
20	Control	n/a	1	4.33604	2.98103		15	Control	2	15.6977	0.290698		29	14 day Anoxia with Artemia	2	6.59341	14.0351
21	Control	n/a	1	5.69106	4.87805		16	Control	2	15.6977	0.290698		30	14 day Anoxia with Artemia	2	4.3956	14.0351
22	Control	n/a	1	7.31707	4.87805		17	Control	2	15.6977	0.290698		8	14 day Anoxia with Artemia	3	11.8812	0
23	Control	n/a	1	8.40108	5.96206		18	Control	2	15.6977	0.290698		9	14 day Anoxia with Artemia	3	11.8812	0.990099
24	Control	n/a	1	9.21409	6.77507		19	Control	2	14.5349	1.16279		10	14 day Anoxia with Artemia	3	11.8812	0.990099
25	Control	n/a	1	10.5691	7.58808		20	Control	2	14.5349	1.16279		11	14 day Anoxia with Artemia	3	11.8812	0.990099
26	Control	n/a	1	11.6531	8.67209		21	Control	2	14.8256	0.872093		12	14 day Anoxia with Artemia	3	11.8812	0.990099
27	Control	n/a	1	11.9241	9.21409		22	Control	2	13.3721	3.19767		13	14 day Anoxia with Artemia	3	10.8911	0.990099
28	Control	n/a	1	13.2791	10.0271		23	Control	2	13.0814	3.48837		14	14 day Anoxia with Artemia	3	11.8812	0.990099
29	Control	n/a	1	14.6341	11.1111		24	Control	2	12.2093	4.36047		15	14 day Anoxia with Artemia	3	10.8911	0.990099
30	Control	n/a	1	14.9051	11.3821		25	Control	2	11.6279	5.23256		16	14 day Anoxia with Artemia	3	11.8812	0.990099
0	Control	n/a	2	0	0		26	Control	2	11.3372	6.10465		17	14 day Anoxia with Artemia	3	11.8812	0.990099
1	Control	n/a	2	0	0		27	Control	2	11.0465	6.68605		18	14 day Anoxia with Artemia	3	11.8812	0.990099
2	Control	n/a	2	0	0		28	Control	2	9.88372	7.84884		19	14 day Anoxia with Artemia	3	11.8812	0.990099
3	Control	n/a	2	0	0		29	Control	2	9.88372	7.84884		20	14 day Anoxia with Artemia	3	10.8911	1.9802
4	Control	n/a	2	0	0		30	Control	2	8.43023	9.88372		21	14 day Anoxia with Artemia	3	11.8812	3.9604
5	Control	n/a	2	0.290698	0		12	Control	3	10.2564	0		22	14 day Anoxia with Artemia	3	10.8911	3.9604
6	Control	n/a	2	0.581395	0		13	Control	3	10.2564	0.25641		23	14 day Anoxia with Artemia	3	9.90099	6.93069
7	Control	n/a	2	0.581395	0		14	Control	3	10.2564	0.25641		24	14 day Anoxia with Artemia	3	9.90099	6.93069
8	Control	n/a	2	0.581395	0		15	Control	3	10.7692	0.25641		25	14 day Anoxia with Artemia	3	9.90099	6.93069
9	Control	n/a	2	0.581395	0		16	Control	3	10.7692	0.25641		26	14 day Anoxia with Artemia	3	7.92079	8.91089
10	Control	n/a	2	0.872093	0		17	Control	3	10.7692	0.25641		27	14 day Anoxia with Artemia	3	9.90099	8.91089
11	Control	n/a	2	0.581395	0		18	Control	3	10.2564	1.53846		28	14 day Anoxia with Artemia	3	7.92079	8.91089
12	Control	n/a	2	0.872093	0		19	Control	3	9.23077	2.82051		29	14 day Anoxia with Artemia	3	8.91089	7.92079
13	Control	n/a	2	1.16279	0		20	Control	3	9.23077	2.82051		30	14 day Anoxia with Artemia	3	8.91089	7.92079
14	Control	n/a	2	1.74419	0.290698		21	Control	3	8.97436	4.61538		16	1 month Anoxia with Artemia	1	12.7273	0
15	Control	n/a	2	1.74419	0.290698		22	Control	3	7.94872	5.89744		17	1 month Anoxia with Artemia	1	10.9091	3.63636
16	Control	n/a	2	1.74419	0.290698		23	Control	3	7.94872	5.89744		18	1 month Anoxia with Artemia	1	10.9091	3.63636
17	Control	n/a	2	2.03488	0.290698		24	Control	3	7.69231	6.41026		19	1 month Anoxia with Artemia	1	10.9091	3.63636
18	Control	n/a	2	2.03488	0.290698		25	Control	3	7.69231	6.41026		20	1 month Anoxia with Artemia	1	10.9091	3.63636
19	Control	n/a	2	2.90698	1.16279		26	Control	3	6.41026	7.17949		21	1 month Anoxia with Artemia	1	10.9091	3.63636
20	Control	n/a	2	2.90698	1.16279		27	Control	3	6.92308	7.17949		22	1 month Anoxia with Artemia	1	10.9091	3.63636
21	Control	n/a	2	2.90698	0.872093		28	Control	3	6.15385	7.94872		23	1 month Anoxia with Artemia	1	9.09091	5.45455
22	Control	n/a	2	5.23256	3.19767		29	Control	3	6.66667	7.4359		24	1 month Anoxia with Artemia	1	9.09091	5.45455
23	Control	n/a	2	5.52326	3.48837		30	Control	3	5.64103	8.46154		25	1 month Anoxia with Artemia	1	9.09091	5.45455
24	Control	n/a	2	6.39535	4.36047		19	14 days	1	15.4639	0		26	1 month Anoxia with Artemia	1	9.09091	5.45455
25	Control	n/a	2	8.43023	5.23256		20	14 days	1	12.3711	3.09278		27	1 month Anoxia with Artemia	1	7.27273	5.45455
26	Control	n/a	2	9.59302	6.10465		21	14 days	1	13.4021	3.09278		28	1 month Anoxia with Artemia	1	7.27273	7.27273
27	Control	n/a	2	10.1744	6.68605		22	14 days	1	13.4021	3.09278		29	1 month Anoxia with Artemia	1	7.27273	7.27273
28	Control	n/a	2	11.3372	7.84884		23	14 days	1	13.4021	3.09278		30	1 month Anoxia with Artemia	1	3.63636	10.9091
29	Control	n/a	2	11.9186	7.84884		24	14 days	1	12.3711	3.09278		13	1 month Anoxia with Artemia	2	13.1868	0
30	Control	n/a	2	13.9535	9.88372		25	14 days	1	13.4021	3.09278		14	1 month Anoxia with Artemia	2	12.0879	1.0989
0	Control	n/a	3	0	0		26	14 days	1	13.4021	3.09278		15	1 month Anoxia with Artemia	2	12.0879	1.0989
1	Control	n/a	3	0	0		27	14 days	1	8.24742	7.21649		16	1 month Anoxia with Artemia	2	12.0879	1.0989
2	Control	n/a	3	0	0		28	14 days	1	8.24742	7.21649		17	1 month Anoxia with Artemia	2	12.0879	1.0989
3	Control	n/a	3	0	0		29	14 days	1	7.21649	8.24742		18	1 month Anoxia with Artemia	2	10.989	2.1978
4	Control	n/a	3	0	0		30	14 days	1	6.18557	9.27835		19	1 month Anoxia with Artemia	2	10.989	2.1978
5	Control	n/a	3	0	0		20	14 days	2	13.6842	0		20	1 month Anoxia with Artemia	2	10.989	2.1978
6	Control	n/a	3	0	0		21	14 days	2	12.6316	1.05263		21	1 month Anoxia with Artemia	2	9.89011	3.2967
7	Control	n/a	3	0	0		22	14 days	2	12.6316	1.05263		22	1 month Anoxia with Artemia	2	9.89011	3.2967
8	Control	n/a	3	0	0		23	14 days	2	9.47368	5.26316		23	1 month Anoxia with Artemia	2	8.79121	4.3956
9	Control	n/a	3	0	0		24	14 days	2	9.47368	5.26316		24	1 month Anoxia with Artemia	2	9.89011	4.3956
10	Control	n/a	3	0.25641	0		25	14 days	2	8.42105	6.31579		25	1 month Anoxia with Artemia	2	6.59341	6.59341
11	Control	n/a	3	0.25641	0		26	14 days	2	9.47368	7.36842		26	1 month Anoxia with Artemia	2	6.59341	6.59341
12	Control	n/a	3	0.769231	0		27	14 days	2	9.47368	7.36842		27	1 month Anoxia with Artemia	2	6.59341	6.59341
13	Control	n/a	3	1.02564	0.25641		28	14 days	2	8.42105	8.42105		28	1 month Anoxia with Artemia	2	6.59341	7.69231
14	Control	n/a	3	1.02564	0.25641		29	14 days	2	8.42105	8.42105		29	1 month Anoxia with Artemia	2	6.59341	7.69231
15	Control	n/a	3	1.02564	0.25641		30	14 days	2	11.5789	16.8421		30	1 month Anoxia with Artemia	2	4.3956	8.79121
16	Control	n/a	3	1.02564	0.25641		10	14 days	3	10.2804	0		22	1 month Anoxia with Artemia	3	25.3165	0
17	Control	n/a	3	1.02564	0.25641		11	14 days	3	9.34579	0.813008		23	1 month Anoxia with Artemia	3	24.0506	1.26582
18	Control	n/a	3	2.30769	1.53846		12	14 days	3	9.34579	0.813008		24	1 month Anoxia with Artemia	3	24.0506	2.53165
19	Control	n/a	3	3.58974	2.82051		13	14 days	3	9.34579	0.813008		25	1 month Anoxia with Artemia	3	24.0506	2.53165
20	Control	n/a	3	4.35897	2.82051		14	14 days	3	9.34579	0.813008		26	1 month Anoxia with Artemia	3	22.7848	3.79747
21	Control	n/a	3	7.4359	5.89744		15	14 days	3	9.34579	0.813008		27	1 month Anoxia with Artemia	3	21.519	5.06329
22	Control	n/a	3	7.69231	5.89744		16	14 days	3	8.41121	1.62602		28	1 month Anoxia with Artemia	3	20.2532	6.32911
23	Control	n/a	3	8.20513	6.41026		17	14 days	3	9.34579	1.62602		29	1 month Anoxia with Artemia	3	16.4557	10.1266
24	Control	n/a	3	8.20513	6.41026		18	14 days	3	9.34579	1.62602		30	1 month Anoxia with Artemia	3	16.4557	10.1266
25	Control	n/a	3	8.20513	6.41026		19	14 days	3	7.47664	2.43902		13	3 month Anoxia with Artemia	1	21.1765	0
26	Control	n/a	3	8.97436	7.17949		20	14 days	3	7.47664	2.43902		14	3 month Anoxia with Artemia	1	20	1.17647
27	Control	n/a	3	9.23077	7.17949		21	14 days	3	7.47664	3.25203		15	3 month Anoxia with Artemia	1	20	1.17647
28	Control	n/a	3	9.23077	7.17949		22	14 days	3	7.47664	3.25203		16	3 month Anoxia with Artemia	1	18.8235	1.17647
29	Control	n/a	3	9.48718	7.17949		23	14 days	3	7.47664	3.25203		17	3 month Anoxia with Artemia	1	18.8235	2.35294
30	Control	n/a	3	10.7692	8.46154		24	14 days	3	8.41121	4.87805		18	3 month Anoxia with Artemia	1	16.4706	4.70588
0	14 day	Artemia	1	1.21951	0		25	14 days	3	7.47664	5.69106		19	3 month Anoxia with Artemia	1	15.2941	4.70588
1	14 day	Artemia	1	1.21951	0		26	14 days	3	7.47664	5.69106		20	3 month Anoxia with Artemia	1	16.4706	4.70588
2	14 day	Artemia	1	1.21951	0		27	14 days	3	7.47664	5.69106		21	3 month Anoxia with Artemia	1	15.2941	4.70588
3	14 day	Artemia	1	1.21951	0		28	14 days	3	6.54206	5.69106		22	3 month Anoxia with Artemia	1	14.1176	4.70588
4	14 day	Artemia	1	3.65854	0		29	14 days	3	6.54206	6.50407		23	3 month Anoxia with Artemia	1	14.1176	4.70588
5	14 day	Artemia	1	3.65854	0		30	14 days	3	6.54206	7.31707		24	3 month Anoxia with Artemia	1	12.9412	5.88235
6	14 day	Artemia	1	3.65854	0		6	30 days	1	14.6552	0		25	3 month Anoxia with Artemia	1	10.5882	7.05882
7	14 day	Artemia	1	3.65854	0		7	30 days	1	14.6552	0.862069		26	3 month Anoxia with Artemia	1	10.5882	7.05882
8	14 day	Artemia	1	3.65854	0		8	30 days	1	12.931	3.44828		27	3 month Anoxia with Artemia	1	10.5882	7.05882
9	14 day	Artemia	1	3.65854	0		9	30 days	1	10.3448	6.03448		28	3 month Anoxia with Artemia	1	10.5882	7.05882
10	14 day	Artemia	1	3.65854	0		10	30 days	1	10.3448	6.03448		29	3 month Anoxia with Artemia	1	10.5882	7.05882
11	14 day	Artemia	1	3.65854	0		11	30 days	1	9.48276	6.89655		30	3 month Anoxia with Artemia	1	10.5882	7.05882
12	14 day	Artemia	1	3.65854	0		12	30 days	1	9.48276	6.89655		13	3 month Anoxia with Artemia	2	17.1429	0
13	14 day	Artemia	1	3.65854	0		13	30 days	1	9.48276	8.62069		14	3 month Anoxia with Artemia	2	16.1905	0.952381
14	14 day	Artemia	1	3.65854	0		14	30 days	1	8.62069	9.48276		15	3 month Anoxia with Artemia	2	17.1429	0.952381
15	14 day	Artemia	1	3.65854	0		15	30 days	1	8.62069	8.62069		16	3 month Anoxia with Artemia	2	17.1429	0.952381
16	14 day	Artemia	1	3.65854	0		16	30 days	1	7.75862	9.48276		17	3 month Anoxia with Artemia	2	16.1905	0.952381
17	14 day	Artemia	1	3.65854	0		17	30 days	1	4.31034	12.931		18	3 month Anoxia with Artemia	2	16.1905	0.952381
18	14 day	Artemia	1	3.65854	0		18	30 days	1	4.31034	12.931		19	3 month Anoxia with Artemia	2	16.1905	0.952381
19	14 day	Artemia	1	3.65854	0		19	30 days	1	4.31034	12.931		20	3 month Anoxia with Artemia	2	16.1905	0.952381
20	14 day	Artemia	1	3.65854	0		20	30 days	1	2.58621	14.6552		21	3 month Anoxia with Artemia	2	16.1905	0.952381
21	14 day	Artemia	1	3.65854	0		21	30 days	1	2.58621	14.6552		22	3 month Anoxia with Artemia	2	14.2857	3.80952
22	14 day	Artemia	1	3.65854	0		22	30 days	1	2.58621	14.6552		23	3 month Anoxia with Artemia	2	11.4286	5.71429
23	14 day	Artemia	1	4.87805	2.43902		23	30 days	1	2.58621	14.6552		24	3 month Anoxia with Artemia	2	11.4286	6.66667
24	14 day	Artemia	1	13.4146	9.7561		24	30 days	1	2.58621	14.6552		25	3 month Anoxia with Artemia	2	10.4762	8.57143
25	14 day	Artemia	1	13.4146	9.7561		25	30 days	1	2.58621	14.6552		26	3 month Anoxia with Artemia	2	10.4762	8.57143
26	14 day	Artemia	1	14.6341	10.9756		26	30 days	1	2.58621	14.6552		27	3 month Anoxia with Artemia	2	9.52381	10.4762
27	14 day	Artemia	1	14.6341	10.9756		27	30 days	1	2.58621	14.6552		28	3 month Anoxia with Artemia	2	9.52381	10.4762
28	14 day	Artemia	1	18.2927	10.9756		28	30 days	1	3.44828	14.6552		29	3 month Anoxia with Artemia	2	9.52381	10.4762
29	14 day	Artemia	1	19.5122	14.6341		29	30 days	1	3.44828	14.6552		30	3 month Anoxia with Artemia	2	9.52381	10.4762
30	14 day	Artemia	1	19.5122	14.6341		30	30 days	1	2.58621	15.5172		18	3 month Anoxia with Artemia	3	17.3913	0
0	14 day	Artemia	2	0.877193	0		7	30 days	2	17.4603	0		19	3 month Anoxia with Artemia	3	16.3043	1.08696
1	14 day	Artemia	2	2.63158	0		8	30 days	2	15.873	1.5873		20	3 month Anoxia with Artemia	3	14.1304	3.26087
2	14 day	Artemia	2	2.63158	0		9	30 days	2	12.6984	1.5873		21	3 month Anoxia with Artemia	3	14.1304	3.26087
3	14 day	Artemia	2	2.63158	0		10	30 days	2	15.873	1.5873		22	3 month Anoxia with Artemia	3	13.0435	4.34783
4	14 day	Artemia	2	2.63158	0		11	30 days	2	15.873	1.5873		23	3 month Anoxia with Artemia	3	13.0435	5.43478
5	14 day	Artemia	2	2.63158	0		12	30 days	2	14.2857	3.1746		24	3 month Anoxia with Artemia	3	13.0435	5.43478
6	14 day	Artemia	2	2.63158	0		13	30 days	2	14.2857	3.1746		25	3 month Anoxia with Artemia	3	10.8696	6.52174
7	14 day	Artemia	2	2.63158	0		14	30 days	2	14.2857	3.1746		26	3 month Anoxia with Artemia	3	8.69565	7.6087
8	14 day	Artemia	2	2.63158	0		15	30 days	2	11.1111	3.1746		27	3 month Anoxia with Artemia	3	7.6087	8.69565
9	14 day	Artemia	2	2.63158	0		16	30 days	2	14.2857	3.1746		28	3 month Anoxia with Artemia	3	5.43478	10.8696
10	14 day	Artemia	2	2.63158	0		17	30 days	2	12.6984	4.7619		29	3 month Anoxia with Artemia	3	5.43478	10.8696
11	14 day	Artemia	2	4.38596	0		18	30 days	2	11.1111	6.34921		30	3 month Anoxia with Artemia	3	5.43478	10.8696
12	14 day	Artemia	2	5.26316	0		19	30 days	2	9.52381	7.93651
13	14 day	Artemia	2	5.26316	0		20	30 days	2	9.52381	7.93651
14	14 day	Artemia	2	5.26316	0		21	30 days	2	9.52381	7.93651
15	14 day	Artemia	2	5.26316	0		22	30 days	2	9.52381	7.93651
16	14 day	Artemia	2	5.26316	0		23	30 days	2	7.93651	9.52381
17	14 day	Artemia	2	5.26316	0		24	30 days	2	7.93651	9.52381
18	14 day	Artemia	2	5.26316	0		25	30 days	2	7.93651	9.52381
19	14 day	Artemia	2	7.01754	1.75439		26	30 days	2	7.93651	9.52381
20	14 day	Artemia	2	7.01754	1.75439		27	30 days	2	6.34921	11.1111
21	14 day	Artemia	2	8.77193	3.50877		28	30 days	2	6.34921	11.1111
22	14 day	Artemia	2	8.77193	3.50877		29	30 days	2	4.7619	12.6984
23	14 day	Artemia	2	12.2807	3.50877		30	30 days	2	4.7619	12.6984
24	14 day	Artemia	2	9.64912	4.38596		0	30 days	3	10.101	1.0101
25	14 day	Artemia	2	12.2807	6.14035		1	30 days	3	10.101	1.0101
26	14 day	Artemia	2	16.6667	10.5263		2	30 days	3	10.101	1.0101
27	14 day	Artemia	2	18.4211	12.2807		3	30 days	3	10.101	1.0101
28	14 day	Artemia	2	20.1754	14.0351		4	30 days	3	10.101	1.0101
29	14 day	Artemia	2	20.1754	14.0351		5	30 days	3	10.101	1.0101
30	14 day	Artemia	2	20.1754	14.0351		6	30 days	3	10.101	1.0101
0	14 day	Artemia	3	1.9802	0		7	30 days	3	11.1111	3.0303
1	14 day	Artemia	3	1.9802	0		8	30 days	3	11.1111	4.0404
2	14 day	Artemia	3	1.9802	0		9	30 days	3	11.1111	5.05051
3	14 day	Artemia	3	1.9802	0		10	30 days	3	11.1111	6.06061
4	14 day	Artemia	3	1.9802	0		11	30 days	3	9.09091	7.07071
5	14 day	Artemia	3	1.9802	0		12	30 days	3	9.09091	7.07071
6	14 day	Artemia	3	1.9802	0		13	30 days	3	9.09091	7.07071
7	14 day	Artemia	3	1.9802	0		14	30 days	3	9.09091	7.07071
8	14 day	Artemia	3	1.9802	0		15	30 days	3	8.08081	8.08081
9	14 day	Artemia	3	2.9703	0		16	30 days	3	8.08081	8.08081
10	14 day	Artemia	3	2.9703	0		17	30 days	3	8.08081	8.08081
11	14 day	Artemia	3	2.9703	0		18	30 days	3	8.08081	11.1111
12	14 day	Artemia	3	2.9703	0		19	30 days	3	7.07071	11.1111
13	14 day	Artemia	3	2.9703	0		20	30 days	3	7.07071	11.1111
14	14 day	Artemia	3	2.9703	0		21	30 days	3	7.07071	12.1212
15	14 day	Artemia	3	2.9703	0		22	30 days	3	7.07071	13.1313
16	14 day	Artemia	3	3.9604	0		23	30 days	3	6.06061	13.1313
17	14 day	Artemia	3	3.9604	0		24	30 days	3	5.05051	13.1313
18	14 day	Artemia	3	3.9604	0		25	30 days	3	4.0404	13.1313
19	14 day	Artemia	3	3.9604	0		26	30 days	3	4.0404	13.1313
20	14 day	Artemia	3	4.9505	0		27	30 days	3	4.0404	13.1313
21	14 day	Artemia	3	6.93069	0		28	30 days	3	2.0202	13.1313
22	14 day	Artemia	3	6.93069	0		29	30 days	3	2.0202	14.1414
23	14 day	Artemia	3	11.8812	1.26582		30	30 days	3	2.0202	14.1414
24	14 day	Artemia	3	12.8713	2.53165		0	90 days	1	21.9512	1.62602
25	14 day	Artemia	3	12.8713	2.53165		1	90 days	1	13.0081	1.62602
26	14 day	Artemia	3	14.8515	3.79747		2	90 days	1	13.0081	1.62602
27	14 day	Artemia	3	14.8515	5.06329		3	90 days	1	13.0081	1.62602
28	14 day	Artemia	3	15.8416	6.32911		4	90 days	1	12.1951	12.1951
29	14 day	Artemia	3	14.8515	10.1266		5	90 days	1	12.1951	12.1951
30	14 day	Artemia	3	14.8515	10.1266		6	90 days	1	8.13008	16.2602
0	14 day	only B. poppei	1	2.06186	0		7	90 days	1	7.31707	17.0732
1	14 day	only B. poppei	1	2.06186	0		8	90 days	1	6.50407	18.6992
2	14 day	only B. poppei	1	2.06186	0		9	90 days	1	4.87805	20.3252
3	14 day	only B. poppei	1	2.06186	0		10	90 days	1	4.87805	20.3252
4	14 day	only B. poppei	1	3.09278	0		11	90 days	1	4.06504	21.1382
5	14 day	only B. poppei	1	4.12371	0		12	90 days	1	4.06504	21.1382
6	14 day	only B. poppei	1	4.12371	0		13	90 days	1	4.06504	21.1382
7	14 day	only B. poppei	1	4.12371	0		14	90 days	1	2.43902	22.7642
8	14 day	only B. poppei	1	4.12371	0		15	90 days	1	2.43902	22.7642
9	14 day	only B. poppei	1	4.12371	0		16	90 days	1	2.43902	22.7642
10	14 day	only B. poppei	1	4.12371	0		17	90 days	1	2.43902	19.5122
11	14 day	only B. poppei	1	4.12371	0		18	90 days	1	1.62602	21.1382
12	14 day	only B. poppei	1	4.12371	0		19	90 days	1	1.62602	21.1382
13	14 day	only B. poppei	1	4.12371	0		20	90 days	1	1.62602	21.1382
14	14 day	only B. poppei	1	4.12371	0		21	90 days	1	1.62602	21.1382
15	14 day	only B. poppei	1	4.12371	0		22	90 days	1	0.813008	21.9512
16	14 day	only B. poppei	1	4.12371	0		23	90 days	1	0.813008	21.9512
17	14 day	only B. poppei	1	4.12371	0		24	90 days	1	0.813008	20.3252
18	14 day	only B. poppei	1	4.12371	0		25	90 days	1	0.813008	20.3252
19	14 day	only B. poppei	1	4.12371	0		26	90 days	1	0.813008	20.3252
20	14 day	only B. poppei	1	10.3093	3.09278		27	90 days	1	0.813008	20.3252
21	14 day	only B. poppei	1	10.3093	3.09278		28	90 days	1	0.813008	20.3252
22	14 day	only B. poppei	1	10.3093	3.09278		29	90 days	1	0.813008	21.1382
23	14 day	only B. poppei	1	10.3093	3.09278		30	90 days	1	0.813008	21.1382
24	14 day	only B. poppei	1	11.3402	3.09278		0	90 days	2	12.7907	3.48837
25	14 day	only B. poppei	1	10.3093	3.09278		1	90 days	2	12.7907	3.48837
26	14 day	only B. poppei	1	10.3093	3.09278		2	90 days	2	12.7907	3.48837
27	14 day	only B. poppei	1	15.4639	4.12371		3	90 days	2	20.9302	3.48837
28	14 day	only B. poppei	1	15.4639	4.12371		4	90 days	2	20.9302	3.48837
29	14 day	only B. poppei	1	17.5258	5.15464		5	90 days	2	19.7674	6.97674
30	14 day	only B. poppei	1	18.5567	6.18557		6	90 days	2	12.7907	10.4651
0	14 day	only B. poppei	2	5.26316	0		7	90 days	2	6.97674	15.1163
1	14 day	only B. poppei	2	5.26316	0		8	90 days	2	4.65116	17.4419
2	14 day	only B. poppei	2	5.26316	0		9	90 days	2	4.65116	17.4419
3	14 day	only B. poppei	2	5.26316	0		10	90 days	2	4.65116	17.4419
4	14 day	only B. poppei	2	5.26316	0		11	90 days	2	4.65116	17.4419
5	14 day	only B. poppei	2	5.26316	0		12	90 days	2	4.65116	17.4419
6	14 day	only B. poppei	2	5.26316	0		13	90 days	2	3.48837	18.6047
7	14 day	only B. poppei	2	5.26316	0		14	90 days	2	3.48837	18.6047
8	14 day	only B. poppei	2	5.26316	0		15	90 days	2	3.48837	18.6047
9	14 day	only B. poppei	2	5.26316	0		16	90 days	2	3.48837	18.6047
10	14 day	only B. poppei	2	5.26316	0		17	90 days	2	3.48837	18.6047
11	14 day	only B. poppei	2	7.36842	0		18	90 days	2	3.48837	13.9535
12	14 day	only B. poppei	2	7.36842	0		19	90 days	2	2.32558	18.6047
13	14 day	only B. poppei	2	7.36842	0		20	90 days	2	2.32558	18.6047
14	14 day	only B. poppei	2	7.36842	0		21	90 days	2	2.32558	18.6047
15	14 day	only B. poppei	2	7.36842	0		22	90 days	2	2.32558	18.6047
16	14 day	only B. poppei	2	7.36842	0		23	90 days	2	2.32558	18.6047
17	14 day	only B. poppei	2	7.36842	0		24	90 days	2	2.32558	18.6047
18	14 day	only B. poppei	2	7.36842	0		25	90 days	2	2.32558	18.6047
19	14 day	only B. poppei	2	10.5263	0		26	90 days	2	1.16279	19.7674
20	14 day	only B. poppei	2	10.5263	0		27	90 days	2	1.16279	19.7674
21	14 day	only B. poppei	2	11.5789	1.05263		28	90 days	2	1.16279	19.7674
22	14 day	only B. poppei	2	11.5789	1.05263		29	90 days	2	1.16279	19.7674
23	14 day	only B. poppei	2	15.7895	5.26316		30	90 days	2	1.16279	19.7674
24	14 day	only B. poppei	2	15.7895	5.26316		5	90 days	3	18.4466	0
25	14 day	only B. poppei	2	16.8421	6.31579		6	90 days	3	17.4757	0.970874
26	14 day	only B. poppei	2	17.8947	7.36842		7	90 days	3	15.534	3.8835
27	14 day	only B. poppei	2	17.8947	7.36842		8	90 days	3	15.534	1.94175
28	14 day	only B. poppei	2	18.9474	8.42105		9	90 days	3	15.534	1.94175
29	14 day	only B. poppei	2	18.9474	8.42105		10	90 days	3	9.70874	7.76699
30	14 day	only B. poppei	2	27.3684	16.8421		11	90 days	3	8.73786	8.73786
0	14 day	only B. poppei	3	1.62602	0		12	90 days	3	8.73786	8.73786
1	14 day	only B. poppei	3	1.62602	0		13	90 days	3	9.70874	7.76699
2	14 day	only B. poppei	3	1.62602	0		14	90 days	3	9.70874	7.76699
3	14 day	only B. poppei	3	1.62602	0		15	90 days	3	9.70874	10.6796
4	14 day	only B. poppei	3	1.62602	0		16	90 days	3	8.73786	10.6796
5	14 day	only B. poppei	3	2.43902	0		17	90 days	3	15.534	10.6796
6	14 day	only B. poppei	3	2.43902	0		18	90 days	3	8.73786	10.6796
7	14 day	only B. poppei	3	2.43902	0		19	90 days	3	7.76699	11.6505
8	14 day	only B. poppei	3	4.06504	0		20	90 days	3	5.82524	13.5922
9	14 day	only B. poppei	3	4.06504	0		21	90 days	3	4.85437	14.5631
10	14 day	only B. poppei	3	4.06504	0		22	90 days	3	4.85437	14.5631
11	14 day	only B. poppei	3	4.87805	0.813008		23	90 days	3	4.85437	14.5631
12	14 day	only B. poppei	3	4.87805	0.813008		24	90 days	3	4.85437	14.5631
13	14 day	only B. poppei	3	4.87805	0.813008		25	90 days	3	4.85437	14.5631
14	14 day	only B. poppei	3	4.87805	0.813008		26	90 days	3	4.85437	14.5631
15	14 day	only B. poppei	3	4.87805	0.813008		27	90 days	3	3.8835	15.534
16	14 day	only B. poppei	3	5.69106	1.62602		28	90 days	3	2.91262	16.5049
17	14 day	only B. poppei	3	6.50407	1.62602		29	90 days	3	26.2136	16.5049
18	14 day	only B. poppei	3	6.50407	1.62602		30	90 days	3	26.2136	16.5049
19	14 day	only B. poppei	3	8.13008	2.43902
20	14 day	only B. poppei	3	8.13008	2.43902
21	14 day	only B. poppei	3	8.94309	3.25203
22	14 day	only B. poppei	3	8.94309	3.25203
23	14 day	only B. poppei	3	8.94309	3.25203
24	14 day	only B. poppei	3	11.3821	4.87805
25	14 day	only B. poppei	3	12.1951	5.69106
26	14 day	only B. poppei	3	12.1951	5.69106
27	14 day	only B. poppei	3	12.1951	5.69106
28	14 day	only B. poppei	3	13.0081	6.50407
29	14 day	only B. poppei	3	13.0081	6.50407
30	14 day	only B. poppei	3	13.8211	7.31707
0	30 days	Artemia	1	0	0
1	30 days	Artemia	1	0	0
2	30 days	Artemia	1	0	0
3	30 days	Artemia	1	0	0
4	30 days	Artemia	1	0	0
5	30 days	Artemia	1	0	0
6	30 days	Artemia	1	0	0
7	30 days	Artemia	1	0	0
8	30 days	Artemia	1	1.81818	0
9	30 days	Artemia	1	1.81818	0
10	30 days	Artemia	1	3.63636	0
11	30 days	Artemia	1	3.63636	0
12	30 days	Artemia	1	3.63636	0
13	30 days	Artemia	1	3.63636	0
14	30 days	Artemia	1	5.45455	0
15	30 days	Artemia	1	5.45455	0
16	30 days	Artemia	1	5.45455	0
17	30 days	Artemia	1	9.09091	3.63636
18	30 days	Artemia	1	9.09091	3.63636
19	30 days	Artemia	1	14.5455	3.63636
20	30 days	Artemia	1	14.5455	3.63636
21	30 days	Artemia	1	14.5455	3.63636
22	30 days	Artemia	1	15.7053	3.63636
23	30 days	Artemia	1	18.1818	5.45455
24	30 days	Artemia	1	18.1818	5.45455
25	30 days	Artemia	1	18.1818	5.45455
26	30 days	Artemia	1	19.2476	5.45455
27	30 days	Artemia	1	19.2476	7.27273
28	30 days	Artemia	1	21.0658	7.27273
29	30 days	Artemia	1	21.0658	7.27273
30	30 days	Artemia	1	24.7022	10.9091
0	30 days	Artemia	2	2.1978	0
1	30 days	Artemia	2	2.1978	0
2	30 days	Artemia	2	2.1978	0
3	30 days	Artemia	2	2.1978	0
4	30 days	Artemia	2	2.1978	0
5	30 days	Artemia	2	2.1978	0
6	30 days	Artemia	2	2.1978	0
7	30 days	Artemia	2	2.1978	0
8	30 days	Artemia	2	2.1978	0
9	30 days	Artemia	2	2.1978	0
10	30 days	Artemia	2	2.1978	0
11	30 days	Artemia	2	2.1978	0
12	30 days	Artemia	2	3.2967	0
13	30 days	Artemia	2	2.1978	0
14	30 days	Artemia	2	5.49451	1.0989
15	30 days	Artemia	2	6.59341	1.0989
16	30 days	Artemia	2	6.59341	1.0989
17	30 days	Artemia	2	6.59341	1.0989
18	30 days	Artemia	2	7.69231	2.1978
19	30 days	Artemia	2	7.69231	2.1978
20	30 days	Artemia	2	7.69231	2.1978
21	30 days	Artemia	2	9.89011	3.2967
22	30 days	Artemia	2	10.989	3.2967
23	30 days	Artemia	2	12.0879	4.3956
24	30 days	Artemia	2	12.0879	4.3956
25	30 days	Artemia	2	15.3846	6.59341
26	30 days	Artemia	2	16.4835	6.59341
27	30 days	Artemia	2	16.4835	6.59341
28	30 days	Artemia	2	17.5824	7.69231
29	30 days	Artemia	2	17.5824	7.69231
30	30 days	Artemia	2	18.6813	8.79121
0	30 days	Artemia	3	0	0
1	30 days	Artemia	3	1.26582	0
2	30 days	Artemia	3	1.26582	0
3	30 days	Artemia	3	1.26582	0
4	30 days	Artemia	3	1.26582	0
5	30 days	Artemia	3	1.26582	0
6	30 days	Artemia	3	2.53165	0
7	30 days	Artemia	3	2.53165	0
8	30 days	Artemia	3	2.53165	0
9	30 days	Artemia	3	2.53165	0
10	30 days	Artemia	3	2.53165	0
11	30 days	Artemia	3	2.53165	0
12	30 days	Artemia	3	2.53165	0
13	30 days	Artemia	3	5.06329	0
14	30 days	Artemia	3	5.06329	0
15	30 days	Artemia	3	6.32911	0
16	30 days	Artemia	3	8.86076	0
17	30 days	Artemia	3	8.86076	0
18	30 days	Artemia	3	8.86076	0
19	30 days	Artemia	3	8.86076	0
20	30 days	Artemia	3	8.86076	0
21	30 days	Artemia	3	8.86076	0
22	30 days	Artemia	3	8.86076	0
23	30 days	Artemia	3	10.1266	1.26582
24	30 days	Artemia	3	11.3924	2.53165
25	30 days	Artemia	3	11.3924	2.53165
26	30 days	Artemia	3	12.6582	3.79747
27	30 days	Artemia	3	13.9241	5.06329
28	30 days	Artemia	3	15.1899	6.32911
29	30 days	Artemia	3	20.2532	10.1266
30	30 days	Artemia	3	20.2532	10.1266
0	30 days	only B. poppei	1	4.31034	0
1	30 days	only B. poppei	1	4.31034	0
2	30 days	only B. poppei	1	4.31034	0
3	30 days	only B. poppei	1	4.31034	0
4	30 days	only B. poppei	1	5.17241	0
5	30 days	only B. poppei	1	4.31034	0
6	30 days	only B. poppei	1	4.31034	0
7	30 days	only B. poppei	1	5.99209	0.862069
8	30 days	only B. poppei	1	8.4511	3.44828
9	30 days	only B. poppei	1	10.9101	6.03448
10	30 days	only B. poppei	1	10.9101	6.03448
11	30 days	only B. poppei	1	13.4539	6.89655
12	30 days	only B. poppei	1	14.316	6.89655
13	30 days	only B. poppei	1	15.9553	8.62069
14	30 days	only B. poppei	1	19.3612	9.48276
15	30 days	only B. poppei	1	19.3612	9.48276
16	30 days	only B. poppei	1	19.3612	9.48276
17	30 days	only B. poppei	1	22.6399	12.931
18	30 days	only B. poppei	1	22.6399	12.931
19	30 days	only B. poppei	1	22.6399	12.931
20	30 days	only B. poppei	1	25.1413	14.6552
21	30 days	only B. poppei	1	26.0034	14.6552
22	30 days	only B. poppei	1	26.0034	14.6552
23	30 days	only B. poppei	1	25.1413	14.6552
24	30 days	only B. poppei	1	26.0034	14.6552
25	30 days	only B. poppei	1	27.7275	14.6552
26	30 days	only B. poppei	1	27.7275	14.6552
27	30 days	only B. poppei	1	27.7275	14.6552
28	30 days	only B. poppei	1	27.7275	14.6552
29	30 days	only B. poppei	1	27.7275	14.6552
30	30 days	only B. poppei	1	28.5472	15.5172
0	30 days	only B. poppei	2	7.93651	0
1	30 days	only B. poppei	2	7.93651	0
2	30 days	only B. poppei	2	7.93651	0
3	30 days	only B. poppei	2	7.93651	0
4	30 days	only B. poppei	2	7.93651	0
5	30 days	only B. poppei	2	11.1111	0
6	30 days	only B. poppei	2	11.1111	0
7	30 days	only B. poppei	2	11.1111	0
8	30 days	only B. poppei	2	12.6984	1.5873
9	30 days	only B. poppei	2	12.6984	1.5873
10	30 days	only B. poppei	2	12.6984	1.5873
11	30 days	only B. poppei	2	12.6984	1.5873
12	30 days	only B. poppei	2	15.873	3.1746
13	30 days	only B. poppei	2	15.873	3.1746
14	30 days	only B. poppei	2	15.873	3.1746
15	30 days	only B. poppei	2	15.873	3.1746
16	30 days	only B. poppei	2	15.873	3.1746
17	30 days	only B. poppei	2	17.4603	4.7619
18	30 days	only B. poppei	2	19.0476	6.34921
19	30 days	only B. poppei	2	22.2222	7.93651
20	30 days	only B. poppei	2	23.8095	7.93651
21	30 days	only B. poppei	2	23.8095	7.93651
22	30 days	only B. poppei	2	25.3968	7.93651
23	30 days	only B. poppei	2	26.9841	9.52381
24	30 days	only B. poppei	2	26.9841	9.52381
25	30 days	only B. poppei	2	26.9841	9.52381
26	30 days	only B. poppei	2	26.9841	9.52381
27	30 days	only B. poppei	2	28.5714	11.1111
28	30 days	only B. poppei	2	28.5714	11.1111
29	30 days	only B. poppei	2	30.1587	12.6984
30	30 days	only B. poppei	2	31.746	12.6984
0	30 days	only B. poppei	3	1.0101	0
1	30 days	only B. poppei	3	1.0101	0
2	30 days	only B. poppei	3	1.0101	0
3	30 days	only B. poppei	3	1.0101	0
4	30 days	only B. poppei	3	1.0101	0
5	30 days	only B. poppei	3	1.0101	0
6	30 days	only B. poppei	3	1.0101	0
7	30 days	only B. poppei	3	3.0303	0
8	30 days	only B. poppei	3	4.0404	0
9	30 days	only B. poppei	3	5.05051	0
10	30 days	only B. poppei	3	7.07071	1.0101
11	30 days	only B. poppei	3	10.101	3.0303
12	30 days	only B. poppei	3	10.101	3.0303
13	30 days	only B. poppei	3	10.101	3.0303
14	30 days	only B. poppei	3	10.101	3.0303
15	30 days	only B. poppei	3	13.1313	5.05051
16	30 days	only B. poppei	3	13.1313	5.05051
17	30 days	only B. poppei	3	13.1313	5.05051
18	30 days	only B. poppei	3	17.1717	6.06061
19	30 days	only B. poppei	3	18.1818	7.07071
20	30 days	only B. poppei	3	18.1818	7.07071
21	30 days	only B. poppei	3	19.1919	7.07071
22	30 days	only B. poppei	3	20.202	7.07071
23	30 days	only B. poppei	3	21.2121	8.08081
24	30 days	only B. poppei	3	22.2222	9.09091
25	30 days	only B. poppei	3	23.2323	10.101
26	30 days	only B. poppei	3	23.2323	10.101
27	30 days	only B. poppei	3	23.2323	10.101
28	30 days	only B. poppei	3	25.2525	12.1212
29	30 days	only B. poppei	3	26.2626	12.1212
30	30 days	only B. poppei	3	26.2626	12.1212
0	90 days	Artemia	1	0	0
1	90 days	Artemia	1	0	0
2	90 days	Artemia	1	0	0
3	90 days	Artemia	1	0	0
4	90 days	Artemia	1	0	0
5	90 days	Artemia	1	0	0
6	90 days	Artemia	1	0	0
7	90 days	Artemia	1	0	0
8	90 days	Artemia	1	0	0
9	90 days	Artemia	1	0	0
10	90 days	Artemia	1	0	0
11	90 days	Artemia	1	0	0
12	90 days	Artemia	1	0	0
13	90 days	Artemia	1	0	0
14	90 days	Artemia	1	1.17647	1.17647
15	90 days	Artemia	1	1.17647	1.17647
16	90 days	Artemia	1	1.17647	1.17647
17	90 days	Artemia	1	2.35294	2.35294
18	90 days	Artemia	1	4.70588	4.70588
19	90 days	Artemia	1	5.88235	4.70588
20	90 days	Artemia	1	5.88235	4.70588
21	90 days	Artemia	1	7.05882	5.88235
22	90 days	Artemia	1	8.23529	7.05882
23	90 days	Artemia	1	8.23529	7.05882
24	90 days	Artemia	1	10.5882	8.23529
25	90 days	Artemia	1	14.1176	10.5882
26	90 days	Artemia	1	14.1176	10.5882
27	90 days	Artemia	1	14.1176	10.5882
28	90 days	Artemia	1	14.1176	10.5882
29	90 days	Artemia	1	14.1176	10.5882
30	90 days	Artemia	1	14.1176	10.5882
0	90 days	Artemia	2	0	0
1	90 days	Artemia	2	0	0
2	90 days	Artemia	2	0	0
3	90 days	Artemia	2	0	0
4	90 days	Artemia	2	0	0
5	90 days	Artemia	2	0	0
6	90 days	Artemia	2	0	0
7	90 days	Artemia	2	0	0
8	90 days	Artemia	2	0	0
9	90 days	Artemia	2	0	0
10	90 days	Artemia	2	0	0
11	90 days	Artemia	2	0	0
12	90 days	Artemia	2	0	0
13	90 days	Artemia	2	0	0
14	90 days	Artemia	2	0.952381	0.952381
15	90 days	Artemia	2	0.952381	0.952381
16	90 days	Artemia	2	0.952381	0.952381
17	90 days	Artemia	2	0.952381	0.952381
18	90 days	Artemia	2	0.952381	0.952381
19	90 days	Artemia	2	0.952381	0.952381
20	90 days	Artemia	2	0.952381	0.952381
21	90 days	Artemia	2	0.952381	0.952381
22	90 days	Artemia	2	6.66667	5.71429
23	90 days	Artemia	2	9.52381	7.61905
24	90 days	Artemia	2	10.6548	8.57143
25	90 days	Artemia	2	11.6071	9.52381
26	90 days	Artemia	2	12.381	9.52381
27	90 days	Artemia	2	14.2857	11.4286
28	90 days	Artemia	2	14.2857	11.4286
29	90 days	Artemia	2	14.2857	11.4286
30	90 days	Artemia	2	14.2857	11.4286
0	90 days	Artemia	3	0	0
1	90 days	Artemia	3	0	0
2	90 days	Artemia	3	0	0
3	90 days	Artemia	3	0	0
4	90 days	Artemia	3	0	0
5	90 days	Artemia	3	1.08696	0
6	90 days	Artemia	3	1.08696	0
7	90 days	Artemia	3	1.08696	0
8	90 days	Artemia	3	1.08696	0
9	90 days	Artemia	3	1.08696	0
10	90 days	Artemia	3	1.08696	0
11	90 days	Artemia	3	1.08696	0
12	90 days	Artemia	3	1.08696	0
13	90 days	Artemia	3	1.08696	0
14	90 days	Artemia	3	1.08696	0
15	90 days	Artemia	3	1.08696	0
16	90 days	Artemia	3	1.08696	0
17	90 days	Artemia	3	1.08696	0
18	90 days	Artemia	3	1.08696	0
19	90 days	Artemia	3	2.17391	1.08696
20	90 days	Artemia	3	5.43478	3.26087
21	90 days	Artemia	3	5.43478	3.26087
22	90 days	Artemia	3	6.52174	4.34783
23	90 days	Artemia	3	7.6087	5.43478
24	90 days	Artemia	3	7.6087	5.43478
25	90 days	Artemia	3	8.69565	6.52174
26	90 days	Artemia	3	9.78261	7.6087
27	90 days	Artemia	3	11.9565	8.69565
28	90 days	Artemia	3	15.2174	10.8696
29	90 days	Artemia	3	15.2174	10.8696
30	90 days	Artemia	3	15.2174	10.8696
0	90 days	only B. poppei	1	13.8211	12.1951
1	90 days	only B. poppei	1	13.8211	12.1951
2	90 days	only B. poppei	1	13.8211	12.1951
3	90 days	only B. poppei	1	13.8211	12.1951
4	90 days	only B. poppei	1	13.8211	12.1951
5	90 days	only B. poppei	1	13.8211	12.1951
6	90 days	only B. poppei	1	17.8862	16.2602
7	90 days	only B. poppei	1	18.6992	17.0732
8	90 days	only B. poppei	1	23.5772	18.6992
9	90 days	only B. poppei	1	25.2033	20.3252
10	90 days	only B. poppei	1	25.2033	20.3252
11	90 days	only B. poppei	1	27.6423	21.1382
12	90 days	only B. poppei	1	27.6423	21.1382
13	90 days	only B. poppei	1	27.6423	21.1382
14	90 days	only B. poppei	1	29.2683	22.7642
15	90 days	only B. poppei	1	29.2683	22.7642
16	90 days	only B. poppei	1	29.2683	22.7642
17	90 days	only B. poppei	1	29.2683	22.7642
18	90 days	only B. poppei	1	29.2683	22.7642
19	90 days	only B. poppei	1	29.2683	22.7642
20	90 days	only B. poppei	1	29.2683	22.7642
21	90 days	only B. poppei	1	29.2683	22.7642
22	90 days	only B. poppei	1	30.0813	23.5772
23	90 days	only B. poppei	1	30.0813	23.5772
24	90 days	only B. poppei	1	30.8943	23.5772
25	90 days	only B. poppei	1	30.8943	23.5772
26	90 days	only B. poppei	1	30.8943	23.5772
27	90 days	only B. poppei	1	31.7073	23.5772
28	90 days	only B. poppei	1	31.7073	23.5772
29	90 days	only B. poppei	1	31.7073	23.5772
30	90 days	only B. poppei	1	31.7073	23.5772
0	90 days	only B. poppei	2	4.65116	3.48837
1	90 days	only B. poppei	2	5.81395	3.48837
2	90 days	only B. poppei	2	5.81395	3.48837
3	90 days	only B. poppei	2	5.81395	3.48837
4	90 days	only B. poppei	2	5.81395	3.48837
5	90 days	only B. poppei	2	9.30233	6.97674
6	90 days	only B. poppei	2	13.9535	11.6279
7	90 days	only B. poppei	2	17.4419	15.1163
8	90 days	only B. poppei	2	20.9302	17.4419
9	90 days	only B. poppei	2	20.9302	17.4419
10	90 days	only B. poppei	2	20.9302	17.4419
11	90 days	only B. poppei	2	20.9302	17.4419
12	90 days	only B. poppei	2	20.9302	17.4419
13	90 days	only B. poppei	2	22.093	18.6047
14	90 days	only B. poppei	2	24.4186	18.6047
15	90 days	only B. poppei	2	24.4186	18.6047
16	90 days	only B. poppei	2	24.4186	18.6047
17	90 days	only B. poppei	2	24.4186	18.6047
18	90 days	only B. poppei	2	25.5814	19.7674
19	90 days	only B. poppei	2	26.7442	20.9302
20	90 days	only B. poppei	2	26.7442	20.9302
21	90 days	only B. poppei	2	25.5814	19.7674
22	90 days	only B. poppei	2	25.5814	19.7674
23	90 days	only B. poppei	2	25.5814	19.7674
24	90 days	only B. poppei	2	25.5814	19.7674
25	90 days	only B. poppei	2	25.5814	19.7674
26	90 days	only B. poppei	2	27.907	20.9302
27	90 days	only B. poppei	2	27.907	20.9302
28	90 days	only B. poppei	2	27.907	20.9302
29	90 days	only B. poppei	2	27.907	20.9302
30	90 days	only B. poppei	2	27.907	20.9302
0	90 days	only B. poppei	3	1.94175	0
1	90 days	only B. poppei	3	2.91262	0
2	90 days	only B. poppei	3	2.91262	0
3	90 days	only B. poppei	3	2.91262	0
4	90 days	only B. poppei	3	2.91262	0
5	90 days	only B. poppei	3	3.8835	0
6	90 days	only B. poppei	3	5.82524	0.970874
7	90 days	only B. poppei	3	5.82524	0.970874
8	90 days	only B. poppei	3	7.76699	1.94175
9	90 days	only B. poppei	3	7.76699	1.94175
10	90 days	only B. poppei	3	13.5922	7.76699
11	90 days	only B. poppei	3	13.5922	7.76699
12	90 days	only B. poppei	3	14.5631	8.73786
13	90 days	only B. poppei	3	14.5631	8.73786
14	90 days	only B. poppei	3	14.5631	8.73786
15	90 days	only B. poppei	3	16.5049	10.6796
16	90 days	only B. poppei	3	16.5049	10.6796
17	90 days	only B. poppei	3	16.5049	10.6796
18	90 days	only B. poppei	3	16.5049	10.6796
19	90 days	only B. poppei	3	17.4757	11.6505
20	90 days	only B. poppei	3	19.4175	13.5922
21	90 days	only B. poppei	3	20.3883	14.5631
22	90 days	only B. poppei	3	20.3883	14.5631
23	90 days	only B. poppei	3	22.3301	14.5631
24	90 days	only B. poppei	3	22.3301	14.5631
25	90 days	only B. poppei	3	22.3301	14.5631
26	90 days	only B. poppei	3	22.3301	14.5631
27	90 days	only B. poppei	3	23.301	15.534
28	90 days	only B. poppei	3	26.2136	16.5049
29	90 days	only B. poppei	3	26.2136	16.5049
30	90 days	only B. poppei	3	26.2136	16.5049

## Sheet: Figure 6
Figure 6
Days since sample first opened	Whirl-pak bag sample	embryos/1ml sediment
0	Sample 1	68
0	Sample 1	67.6
0	Sample 1	83.8
0	Sample 1	64.4
33	Sample 1	54.8
33	Sample 1	55.2
33	Sample 1	55.2
33	Sample 1	39.8
0	Sample 2	39.6
0	Sample 2	46.8
0	Sample 2	55.6
0	Sample 2	51.6
32	Sample 2	54.6
32	Sample 2	57.2
36	Sample 2	60
36	Sample 2	57
49	Sample 2	58.6
49	Sample 2	51.6
81	Sample 2	39.7333
0	Sample 3	112
74	Sample 3	70
95	Sample 3	49.6
102	Sample 3	54.6
